# Supplementary material for: 1,4,8,11-Tetra­kis(carboxy­meth­yl)-5,5,7,12,12,14-hexa­methyl-4,11-diaza-1,8-diazo­niacyclo­tetra­decane dichloride dihydrate
Source: Acta Crystallogr Sect E Struct Rep Online. 2008 Apr 23;64(Pt 5):o885. doi: 10.1107/S1600536808010532 (PMC2961112; doi:10.1107/S1600536808010532)
Supplement: Supplementary file 1 [file e-64-0o885-sup1.cif]

##############################################################################
###                                                                        ###
###        Electronic paper (Acta Crystallographica Section E)             ###
###                                                                        ###
##############################################################################
#                                                                            #
# This CIF contains the data in a paper accepted for publication in Acta     #
# Crystallographica Section E. It conforms to the requirements of Notes      #
# for Authors for Section E, and has been peer reviewed under the auspices   #
# of the IUCr Commission on Journals.                                        #
#                                                                            #
# Full details of the Crystallographic Information File format               #
# are given in the paper "The Crystallographic Information File (CIF):       #
# a New Standard Archive File for Crystallography" by S. R. Hall, F. H.      #
# Allen and I. D. Brown [Acta Cryst. (1991), A47, 655-685].                  #
#                                                                            #
# The current version of the core CIF dictionary is obtainable from          #
# ftp://ftp.iucr.org/pub/cif_core.dic. The current version number is 2.4.    #
#                                                                            #
# Software is freely available for graphical display of the structure(s) in  #
# this CIF.  For information consult the CIF home page http://www.iucr.org/  #
# cif/home.html                                                              #
#                                                                            #
# This file may be used for bona fide research purposes within the           #
# scientific community so long as proper attribution is given to the journal # 
# article from which it was obtained.                                        #
#                                                                            #
##############################################################################
                                             
data_global
_journal_date_recd_electronic     2008-04-06
_journal_date_accepted     2008-04-16
_journal_name_full     'Acta Crystallographica, Section E'
_journal_year     2008
_journal_volume     64
_journal_issue      5
_journal_page_first     o885
_journal_page_last     o885
_journal_paper_category     QO
_journal_coeditor_code     WN2251
_publ_contact_author_name     'Prof. Wang, Shi-Fan'
_publ_contact_author_address
;
Key Laboratory of Tropic Biological Resources of Ministry of Education
Hainan University
Haikou 570228
People's Republic of China
Hainan Provincial Key Laboratory for Tropical Hydrobiology & Biotechnology
School of Ocean
Hainan University
Haikou 570228
People's Republic of China
;
_publ_contact_author_email     wangsf777@gmail.com
_publ_contact_author_phone     86-898-66289567
_publ_section_title
;\
1,4,8,11-Tetrakis(carboxymethyl)-5,5,7,12,12,14-hexamethyl-4,11-diaza-1,8-\
diazoniacyclotetradecane dichloride dihydrate
;
loop_
    _publ_author_name
    _publ_author_address
    'Wang, Shi-Fan'
;
Key Laboratory of Tropical Biological Resources of the Ministry of Education
Hainan University
Haikou 570228
People's Republic of China
and
Hainan Provincial Key Laboratory for Tropical Hydrobiology and Biotechnology
School of Ocean
Hainan University
Haikou 570228
People's Republic of China.
;
    'Liu, Hai-Qing'
;
Department of Pharmaceutical Engineering
School of Ocean
Hainan University
Haikou 570228
People's Republic of China
;
    'Yao, Xue-Mei'
;
Department of Pharmaceutical Engineering
School of Ocean
Hainan University
Haikou 570228
People's Republic of China
;
    'Yang, Kai'
;
Department of Pharmaceutical Engineering
School of Ocean
Hainan University
Haikou 570228
People's Republic of China
;
    'Li, Xiao-Hong'
;
Department of Pharmaceutical Engineering
School of Ocean
Hainan University
Haikou 570228
People's Republic of China
;
data_I
_chemical_name_systematic
;
1,4,8,11-Tetrakis(carboxymethyl)-5,5,7,12,12,14-hexamethyl-
4,11-diaza-1,8-diazoniacyclotetradecane dichloride
dihydrate
;
_chemical_name_common     ?
_chemical_formula_moiety     'C24 H46 N4 O8 2+, 2(Cl -), 2(H2 O)'
_chemical_formula_sum     'C24 H50 Cl2 N4 O10'
_chemical_formula_structural     ?
_chemical_formula_analytical     ?
_chemical_formula_iupac     'C24 H46 N4 O8 2+, 2Cl -, 2H2 O'
_chemical_formula_weight     625.58
_chemical_melting_point     ?
_symmetry_cell_setting     monoclinic
_symmetry_space_group_name_H-M     'P 21/n'
_symmetry_space_group_name_Hall     '-P 2yn'
loop_
    _symmetry_equiv_pos_as_xyz
    'x, y, z'
    '-x+1/2, y+1/2, -z+1/2'
    '-x, -y, -z'
    'x-1/2, -y-1/2, z-1/2'
_cell_length_a     9.977(5)
_cell_length_b     13.475(7)
_cell_length_c     11.572(6)
_cell_angle_alpha     90.00
_cell_angle_beta     104.220(9)
_cell_angle_gamma     90.00
_cell_volume     1508.1(13)
_cell_formula_units_Z     2
_cell_measurement_reflns_used     17651
_cell_measurement_theta_min     2.35
_cell_measurement_theta_max     24.9
_cell_measurement_temperature     293(2)
_exptl_crystal_description     BLOCK
_exptl_crystal_colour     COLORLESS
_exptl_crystal_size_max     0.10
_exptl_crystal_size_mid     0.10
_exptl_crystal_size_min     0.08
_exptl_crystal_density_diffrn     1.378
_exptl_crystal_density_meas     ?
_exptl_crystal_density_method     'not measured'
_exptl_crystal_F_000     672
_exptl_absorpt_coefficient_mu     0.274
_exptl_absorpt_correction_type     'none'
_exptl_absorpt_process_details     ?
_exptl_absorpt_correction_T_min     ?
_exptl_absorpt_correction_T_max     ?
_exptl_special_details
;
;
_diffrn_ambient_temperature     293(2)
_diffrn_radiation_type     MoK\a
_diffrn_radiation_wavelength     0.71073
_diffrn_radiation_source     'fine-focus sealed tube'
_diffrn_radiation_monochromator     graphite
_diffrn_measurement_device_type     'Bruker SMART CCD area-detector'
_diffrn_measurement_method     '\f and \w'
_diffrn_detector_area_resol_mean     ?
_diffrn_reflns_number     15242
_diffrn_reflns_av_R_equivalents     0.1434
_diffrn_reflns_av_sigmaI/netI     0.0886
_diffrn_reflns_theta_min     2.36
_diffrn_reflns_theta_max     26.00
_diffrn_reflns_theta_full     26.00
_diffrn_measured_fraction_theta_max     0.993
_diffrn_measured_fraction_theta_full     0.993
_diffrn_reflns_limit_h_min     -12
_diffrn_reflns_limit_h_max     12
_diffrn_reflns_limit_k_min     -16
_diffrn_reflns_limit_k_max     16
_diffrn_reflns_limit_l_min     -14
_diffrn_reflns_limit_l_max     14
_diffrn_standards_number     ?
_diffrn_standards_interval_count     ?
_diffrn_standards_interval_time     ?
_diffrn_standards_decay_%     ?
loop_
    _diffrn_standard_refln_index_h
    _diffrn_standard_refln_index_k
    _diffrn_standard_refln_index_l
    ? ? ?
_refine_special_details
;
Refinement of <i>F</i>^2^ against ALL reflections. The weighted <i>R</i>-factor
<i>wR</i> and goodness of fit <i>S</i> are based on <i>F</i>^2^, conventional
<i>R</i>-factors <i>R</i> are based on <i>F</i>, with <i>F</i> set to zero for
negative <i>F</i>^2^. The threshold expression of <i>F</i>^2^ >
\s(<i>F</i>^2^) is used only for calculating <i>R</i>-factors(gt) <i>etc</i>.
and is not relevant to the choice of reflections for refinement.
<i>R</i>-factors based on <i>F</i>^2^ are statistically about twice as large
as those based on <i>F</i>, and <i>R</i>- factors based on ALL data will be
even larger.
;
_reflns_number_total     2946
_reflns_number_gt     2036
_reflns_threshold_expression     I>2\s(I)
_refine_ls_structure_factor_coef     Fsqd
_refine_ls_matrix_type     full
_refine_ls_R_factor_all     0.0808
_refine_ls_R_factor_gt     0.0558
_refine_ls_wR_factor_gt     0.1292
_refine_ls_wR_factor_ref     0.1407
_refine_ls_goodness_of_fit_ref     0.985
_refine_ls_restrained_S_all     0.985
_refine_ls_number_reflns     2946
_refine_ls_number_parameters     194
_refine_ls_number_restraints     0
_refine_ls_hydrogen_treatment     mixed
_refine_ls_weighting_scheme     calc
_refine_ls_weighting_details
                 'calc w=1/[\s^2^(Fo^2^)+(0.0715P)^2^] where P=(Fo^2^+2Fc^2^)/3'
_atom_sites_solution_hydrogens     geom
_atom_sites_solution_primary     direct
_atom_sites_solution_secondary     difmap
_refine_ls_shift/su_max     0.032
_refine_ls_shift/su_mean     0.003
_refine_diff_density_max     0.629
_refine_diff_density_min     -0.374
_refine_ls_extinction_method     none
_refine_ls_extinction_coef     ?
loop_
    _atom_type_symbol
    _atom_type_description
    _atom_type_scat_dispersion_real
    _atom_type_scat_dispersion_imag
    _atom_type_scat_source
    'C' 'C' 0.0033 0.0016
                         'International Tables Vol C Tables 4.2.6.8 and 6.1.1.4'
    'H' 'H' 0.0000 0.0000
                         'International Tables Vol C Tables 4.2.6.8 and 6.1.1.4'
    'N' 'N' 0.0061 0.0033
                         'International Tables Vol C Tables 4.2.6.8 and 6.1.1.4'
    'O' 'O' 0.0106 0.0060
                         'International Tables Vol C Tables 4.2.6.8 and 6.1.1.4'
    'Cl' 'Cl' 0.1484 0.1585
                         'International Tables Vol C Tables 4.2.6.8 and 6.1.1.4'
_computing_data_collection     'SMART (Bruker, 2001)'
_computing_cell_refinement     'SAINT (Bruker, 2001)'
_computing_data_reduction     'SAINT (Bruker, 2001)'
_computing_structure_solution     'SHELXTL (Sheldrick, 2008)'
_computing_structure_refinement     'SHELXTL (Sheldrick, 2008)'
_computing_molecular_graphics     'SHELXTL (Sheldrick, 2008)'
_computing_publication_material
                                  'SHELXTL (Sheldrick, 2008) and local programs'
loop_
    _atom_site_type_symbol
    _atom_site_label
    _atom_site_fract_x
    _atom_site_fract_y
    _atom_site_fract_z
    _atom_site_U_iso_or_equiv
    _atom_site_adp_type
    _atom_site_calc_flag
    _atom_site_refinement_flags
    _atom_site_occupancy
    _atom_site_disorder_assembly
    _atom_site_disorder_group
    C C1 0.5351(3) 0.98193(17) -0.1532(2) 0.0292(6) Uani d . 1 . .
    H H1A 0.4667 0.9400 -0.1306 0.035 Uiso calc R 1 . .
    H H1B 0.5360 0.9664 -0.2348 0.035 Uiso calc R 1 . .
    C C2 0.7189(3) 0.85672(17) -0.0818(2) 0.0335(6) Uani d . 1 . .
    H H2 0.8150 0.8530 -0.0349 0.040 Uiso calc R 1 . .
    C C3 0.6370(3) 0.78525(17) -0.0239(2) 0.0323(6) Uani d . 1 . .
    H H3A 0.6485 0.7189 -0.0525 0.039 Uiso calc R 1 . .
    H H3B 0.5398 0.8021 -0.0511 0.039 Uiso calc R 1 . .
    C C4 0.6741(3) 0.78252(17) 0.1120(2) 0.0319(6) Uani d . 1 . .
    C C5 0.5034(2) 0.90943(16) 0.1443(2) 0.0285(6) Uani d . 1 . .
    H H5A 0.4752 0.8726 0.2064 0.034 Uiso calc R 1 . .
    H H5B 0.4516 0.8836 0.0682 0.034 Uiso calc R 1 . .
    C C6 0.7192(4) 0.8235(2) -0.2076(3) 0.0495(8) Uani d . 1 . .
    H H6A 0.6257 0.8156 -0.2537 0.074 Uiso calc R 1 . .
    H H6B 0.7673 0.7614 -0.2041 0.074 Uiso calc R 1 . .
    H H6C 0.7649 0.8726 -0.2444 0.074 Uiso calc R 1 . .
    C C7 0.8226(3) 0.7482(2) 0.1616(3) 0.0422(7) Uani d . 1 . .
    H H7A 0.8371 0.6866 0.1248 0.063 Uiso calc R 1 . .
    H H7B 0.8394 0.7391 0.2462 0.063 Uiso calc R 1 . .
    H H7C 0.8850 0.7974 0.1450 0.063 Uiso calc R 1 . .
    C C8 0.5799(3) 0.70891(19) 0.1556(3) 0.0442(7) Uani d . 1 . .
    H H8A 0.6022 0.6425 0.1369 0.066 Uiso calc R 1 . .
    H H8B 0.4851 0.7228 0.1169 0.066 Uiso calc R 1 . .
    H H8C 0.5933 0.7154 0.2403 0.066 Uiso calc R 1 . .
    C C9 0.7378(2) 0.91341(19) 0.2780(2) 0.0328(6) Uani d . 1 . .
    H H9A 0.7422 0.8550 0.3278 0.039 Uiso calc R 1 . .
    H H9B 0.6935 0.9660 0.3121 0.039 Uiso calc R 1 . .
    C C10 0.8828(3) 0.94509(17) 0.2765(2) 0.0303(6) Uani d . 1 . .
    C C11 0.7806(3) 1.03008(17) -0.0922(2) 0.0338(6) Uani d . 1 . .
    H H11A 0.7562 1.0512 -0.1749 0.041 Uiso calc R 1 . .
    H H11B 0.8669 0.9937 -0.0793 0.041 Uiso calc R 1 . .
    C C12 0.8052(3) 1.12186(18) -0.0142(2) 0.0319(6) Uani d . 1 . .
    Cl Cl1 0.27157(7) 0.97170(5) 0.43440(7) 0.0480(3) Uani d . 1 . .
    N N1 0.6734(2) 0.96203(13) -0.07355(18) 0.0270(5) Uani d . 1 . .
    H H1N 0.6660 0.9714 0.0025 0.032 Uiso calc R 1 . .
    N N2 0.6540(2) 0.89074(14) 0.15548(17) 0.0275(5) Uani d . 1 . .
    O O1 0.74179(19) 1.14840(14) 0.05549(17) 0.0405(5) Uani d . 1 . .
    O O2 0.9133(2) 1.17039(15) -0.0337(2) 0.0572(6) Uani d . 1 . .
    H H2A 0.9260 1.2212 0.0065 0.086 Uiso calc R 1 . .
    O O3 0.9143(2) 0.97572(14) 0.19069(18) 0.0449(5) Uani d . 1 . .
    O O4 0.96439(19) 0.93712(15) 0.38441(16) 0.0434(5) Uani d . 1 . .
    H H4 1.0409 0.9596 0.3849 0.065 Uiso calc R 1 . .
    O O1W 0.5390(3) 0.84981(16) 0.4486(2) 0.0519(6) Uani d . 1 . .
    H H2W 0.594(4) 0.887(2) 0.479(3) 0.042(10) Uiso d . 1 . .
    H H1W 0.457(5) 0.877(3) 0.443(4) 0.092(14) Uiso d . 1 . .
loop_
    _atom_site_aniso_label
    _atom_site_aniso_U_11
    _atom_site_aniso_U_22
    _atom_site_aniso_U_33
    _atom_site_aniso_U_12
    _atom_site_aniso_U_13
    _atom_site_aniso_U_23
    C1 0.0262(13) 0.0260(12) 0.0318(13) 0.0029(10) 0.0005(11) 0.0006(10)
    C2 0.0304(14) 0.0251(12) 0.0417(15) 0.0084(11) 0.0026(12) -0.0014(11)
    C3 0.0336(14) 0.0220(12) 0.0357(14) 0.0030(11) -0.0019(11) -0.0050(10)
    C4 0.0332(14) 0.0217(12) 0.0356(14) 0.0055(10) -0.0012(11) -0.0029(10)
    C5 0.0218(12) 0.0263(12) 0.0340(14) -0.0011(10) 0.0002(11) 0.0031(10)
    C6 0.070(2) 0.0378(15) 0.0471(18) 0.0086(15) 0.0258(16) -0.0046(13)
    C7 0.0435(17) 0.0368(14) 0.0398(15) 0.0101(13) -0.0021(13) -0.0001(12)
    C8 0.0569(19) 0.0261(13) 0.0446(16) -0.0013(13) 0.0031(14) 0.0076(12)
    C9 0.0271(13) 0.0387(14) 0.0279(13) 0.0018(11) -0.0022(11) -0.0041(11)
    C10 0.0298(14) 0.0239(12) 0.0324(14) 0.0020(10) -0.0017(11) -0.0037(10)
    C11 0.0292(13) 0.0320(13) 0.0405(15) -0.0007(11) 0.0094(12) -0.0045(11)
    C12 0.0279(14) 0.0287(13) 0.0365(14) -0.0008(11) 0.0029(12) 0.0030(11)
    Cl1 0.0331(4) 0.0426(4) 0.0634(5) -0.0038(3) 0.0023(3) 0.0034(3)
    N1 0.0249(11) 0.0246(10) 0.0298(11) 0.0013(8) 0.0036(9) -0.0025(8)
    N2 0.0248(11) 0.0229(10) 0.0298(11) 0.0027(8) -0.0025(9) -0.0029(8)
    O1 0.0330(10) 0.0486(11) 0.0384(11) -0.0090(9) 0.0060(9) -0.0126(9)
    O2 0.0537(14) 0.0430(12) 0.0839(17) -0.0206(10) 0.0339(13) -0.0177(11)
    O3 0.0393(12) 0.0501(12) 0.0415(12) -0.0057(9) 0.0023(9) 0.0060(9)
    O4 0.0286(10) 0.0547(12) 0.0392(11) -0.0042(9) -0.0065(9) -0.0003(9)
    O1W 0.0484(15) 0.0327(11) 0.0759(17) 0.0025(11) 0.0176(13) 0.0018(11)
_geom_special_details
;
All e.s.d.'s (except the e.s.d. in the dihedral angle between two l.s. planes)
are estimated using the full covariance matrix. The cell e.s.d.'s are taken
into account individually in the estimation of e.s.d.'s in distances, angles
and torsion angles; correlations between e.s.d.'s in cell parameters are only
used when they are defined by crystal symmetry. An approximate (isotropic)
treatment of cell e.s.d.'s is used for estimating e.s.d.'s involving l.s.
planes.
;
loop_
    _geom_bond_atom_site_label_1
    _geom_bond_atom_site_label_2
    _geom_bond_site_symmetry_2
    _geom_bond_distance
    _geom_bond_publ_flag
    C1 N1 . 1.483(3) ?
    C1 C5 3_675 1.523(3) ?
    C1 H1A . 0.9700 ?
    C1 H1B . 0.9700 ?
    C2 N1 . 1.500(3) ?
    C2 C3 . 1.521(4) ?
    C2 C6 . 1.524(4) ?
    C2 H2 . 0.9800 ?
    C3 C4 . 1.525(4) ?
    C3 H3A . 0.9700 ?
    C3 H3B . 0.9700 ?
    C4 C7 . 1.523(4) ?
    C4 C8 . 1.535(4) ?
    C4 N2 . 1.571(3) ?
    C5 N2 . 1.497(3) ?
    C5 C1 3_675 1.523(3) ?
    C5 H5A . 0.9700 ?
    C5 H5B . 0.9700 ?
    C6 H6A . 0.9600 ?
    C6 H6B . 0.9600 ?
    C6 H6C . 0.9600 ?
    C7 H7A . 0.9600 ?
    C7 H7B . 0.9600 ?
    C7 H7C . 0.9600 ?
    C8 H8A . 0.9600 ?
    C8 H8B . 0.9600 ?
    C8 H8C . 0.9600 ?
    C9 N2 . 1.490(3) ?
    C9 C10 . 1.513(4) ?
    C9 H9A . 0.9700 ?
    C9 H9B . 0.9700 ?
    C10 O3 . 1.186(3) ?
    C10 O4 . 1.317(3) ?
    C11 N1 . 1.465(3) ?
    C11 C12 . 1.515(4) ?
    C11 H11A . 0.9700 ?
    C11 H11B . 0.9700 ?
    C12 O1 . 1.196(3) ?
    C12 O2 . 1.327(3) ?
    N1 H1N . 0.9100 ?
    O2 H2A . 0.8200 ?
    O4 H4 . 0.8200 ?
    O1W H2W . 0.76(3) ?
    O1W H1W . 0.88(5) ?
loop_
    _geom_angle_atom_site_label_1
    _geom_angle_atom_site_label_2
    _geom_angle_atom_site_label_3
    _geom_angle_site_symmetry_1
    _geom_angle_site_symmetry_3
    _geom_angle
    _geom_angle_publ_flag
    N1 C1 C5 . 3_675 110.10(18) ?
    N1 C1 H1A . . 109.6 ?
    C5 C1 H1A 3_675 . 109.6 ?
    N1 C1 H1B . . 109.6 ?
    C5 C1 H1B 3_675 . 109.6 ?
    H1A C1 H1B . . 108.2 ?
    N1 C2 C3 . . 111.5(2) ?
    N1 C2 C6 . . 114.2(2) ?
    C3 C2 C6 . . 111.3(2) ?
    N1 C2 H2 . . 106.4 ?
    C3 C2 H2 . . 106.4 ?
    C6 C2 H2 . . 106.4 ?
    C2 C3 C4 . . 116.7(2) ?
    C2 C3 H3A . . 108.1 ?
    C4 C3 H3A . . 108.1 ?
    C2 C3 H3B . . 108.1 ?
    C4 C3 H3B . . 108.1 ?
    H3A C3 H3B . . 107.3 ?
    C7 C4 C3 . . 111.3(2) ?
    C7 C4 C8 . . 107.3(2) ?
    C3 C4 C8 . . 110.0(2) ?
    C7 C4 N2 . . 110.47(19) ?
    C3 C4 N2 . . 106.86(18) ?
    C8 C4 N2 . . 111.0(2) ?
    N2 C5 C1 . 3_675 114.86(19) ?
    N2 C5 H5A . . 108.6 ?
    C1 C5 H5A 3_675 . 108.6 ?
    N2 C5 H5B . . 108.6 ?
    C1 C5 H5B 3_675 . 108.6 ?
    H5A C5 H5B . . 107.5 ?
    C2 C6 H6A . . 109.5 ?
    C2 C6 H6B . . 109.5 ?
    H6A C6 H6B . . 109.5 ?
    C2 C6 H6C . . 109.5 ?
    H6A C6 H6C . . 109.5 ?
    H6B C6 H6C . . 109.5 ?
    C4 C7 H7A . . 109.5 ?
    C4 C7 H7B . . 109.5 ?
    H7A C7 H7B . . 109.5 ?
    C4 C7 H7C . . 109.5 ?
    H7A C7 H7C . . 109.5 ?
    H7B C7 H7C . . 109.5 ?
    C4 C8 H8A . . 109.5 ?
    C4 C8 H8B . . 109.5 ?
    H8A C8 H8B . . 109.5 ?
    C4 C8 H8C . . 109.5 ?
    H8A C8 H8C . . 109.5 ?
    H8B C8 H8C . . 109.5 ?
    N2 C9 C10 . . 111.2(2) ?
    N2 C9 H9A . . 109.4 ?
    C10 C9 H9A . . 109.4 ?
    N2 C9 H9B . . 109.4 ?
    C10 C9 H9B . . 109.4 ?
    H9A C9 H9B . . 108.0 ?
    O3 C10 O4 . . 126.4(3) ?
    O3 C10 C9 . . 123.9(2) ?
    O4 C10 C9 . . 109.6(2) ?
    N1 C11 C12 . . 116.1(2) ?
    N1 C11 H11A . . 108.3 ?
    C12 C11 H11A . . 108.3 ?
    N1 C11 H11B . . 108.3 ?
    C12 C11 H11B . . 108.3 ?
    H11A C11 H11B . . 107.4 ?
    O1 C12 O2 . . 123.7(2) ?
    O1 C12 C11 . . 127.7(2) ?
    O2 C12 C11 . . 108.7(2) ?
    C11 N1 C1 . . 113.39(19) ?
    C11 N1 C2 . . 109.8(2) ?
    C1 N1 C2 . . 112.43(18) ?
    C11 N1 H1N . . 106.9 ?
    C1 N1 H1N . . 106.9 ?
    C2 N1 H1N . . 106.9 ?
    C9 N2 C5 . . 111.37(19) ?
    C9 N2 C4 . . 114.14(17) ?
    C5 N2 C4 . . 109.45(17) ?
    C12 O2 H2A . . 109.5 ?
    C10 O4 H4 . . 109.5 ?
    H2W O1W H1W . . 107(3) ?
loop_
    _geom_torsion_atom_site_label_1
    _geom_torsion_atom_site_label_2
    _geom_torsion_atom_site_label_3
    _geom_torsion_atom_site_label_4
    _geom_torsion_site_symmetry_1
    _geom_torsion_site_symmetry_2
    _geom_torsion_site_symmetry_3
    _geom_torsion_site_symmetry_4
    _geom_torsion
    _geom_torsion_publ_flag
    N1 C2 C3 C4 . . . . -75.6(3) ?
    C6 C2 C3 C4 . . . . 155.6(2) ?
    C2 C3 C4 C7 . . . . -62.6(3) ?
    C2 C3 C4 C8 . . . . 178.6(2) ?
    C2 C3 C4 N2 . . . . 58.1(3) ?
    N2 C9 C10 O3 . . . . 20.5(3) ?
    N2 C9 C10 O4 . . . . -162.1(2) ?
    N1 C11 C12 O1 . . . . -5.1(4) ?
    N1 C11 C12 O2 . . . . 174.1(2) ?
    C12 C11 N1 C1 . . . . 92.6(3) ?
    C12 C11 N1 C2 . . . . -140.7(2) ?
    C5 C1 N1 C11 3_675 . . . -52.7(3) ?
    C5 C1 N1 C2 3_675 . . . -178.0(2) ?
    C3 C2 N1 C11 . . . . 161.1(2) ?
    C6 C2 N1 C11 . . . . -71.7(3) ?
    C3 C2 N1 C1 . . . . -71.7(3) ?
    C6 C2 N1 C1 . . . . 55.5(3) ?
    C10 C9 N2 C5 . . . . -151.36(19) ?
    C10 C9 N2 C4 . . . . 84.1(2) ?
    C1 C5 N2 C9 3_675 . . . 67.6(3) ?
    C1 C5 N2 C4 3_675 . . . -165.3(2) ?
    C7 C4 N2 C9 . . . . -34.3(3) ?
    C3 C4 N2 C9 . . . . -155.5(2) ?
    C8 C4 N2 C9 . . . . 84.6(2) ?
    C7 C4 N2 C5 . . . . -159.9(2) ?
    C3 C4 N2 C5 . . . . 78.9(2) ?
    C8 C4 N2 C5 . . . . -41.0(2) ?
loop_
    _geom_hbond_atom_site_label_D
    _geom_hbond_atom_site_label_H
    _geom_hbond_atom_site_label_A
    _geom_hbond_site_symmetry_A
    _geom_hbond_distance_DH
    _geom_hbond_distance_HA
    _geom_hbond_distance_DA
    _geom_hbond_angle_DHA
    O4 H4 Cl1 1_655 0.82 2.24 3.012(3) 158
    O2 H2A O1W 2_655 0.82 1.82 2.610(3) 162
    O1W H2W Cl1 3_676 0.76(3) 2.40(3) 3.152(3) 169(3)
