# Supplementary material for: 1,4,8,11-Tetra­kis(carboxy­meth­yl)-5,5,7,12,12,14-hexa­methyl-4,11-diaza-1,8-diazo­niacyclo­tetra­decane dichloride dihydrate
Source: Acta Crystallogr Sect E Struct Rep Online. 2008 Apr 23;64(Pt 5):o885. doi: 10.1107/S1600536808010532 (PMC2961112; doi:10.1107/S1600536808010532)
Supplement: Supplementary file 2 [file e-64-0o885-Isup2.hkl]

#
# h,k,l, Fc-squared, Fo-squared, sigma(Fo-squared) and status flag
#
data_I
_shelx_title ' 0510022m in P2(1)/n'
_shelx_refln_list_code          4
_shelx_F_calc_maximum      180.98
_exptl_crystal_F_000       672.00
_reflns_d_resolution_high  0.8106
 
loop_
 _symmetry_equiv_pos_as_xyz
 'x, y, z'
 '-x+1/2, y+1/2, -z+1/2'
 '-x, -y, -z'
 'x-1/2, -y-1/2, z-1/2'
 
_cell_length_a     9.9766
_cell_length_b    13.4753
_cell_length_c    11.5725
_cell_angle_alpha  90.000
_cell_angle_beta  104.220
_cell_angle_gamma  90.000
 
_shelx_F_squared_multiplier     1.000
 
loop_
 _refln_index_h
 _refln_index_k
 _refln_index_l
 _refln_F_squared_calc
 _refln_F_squared_meas
 _refln_F_squared_sigma
 _refln_observed_status
   2   0   0     8309.63     8565.63    671.37 o
   4   0   0     4413.80     2160.14   1195.33 o
  10   0   0       62.44       53.45     21.24 o
   1   1   0      290.62      271.97      5.39 o
   2   1   0     8566.07     8956.70    244.36 o
   3   1   0      488.76      491.57     14.54 o
   5   1   0     5201.94     5785.75    118.51 o
   6   1   0       37.69       69.13      7.16 o
   7   1   0        1.76        5.12      6.12 o
   8   1   0        0.00        6.17      6.84 o
   9   1   0       70.75       85.62     11.40 o
  10   1   0        7.55       14.94      8.13 o
  11   1   0      218.92      247.23     21.92 o
   0   2   0     5171.14     5743.39     48.29 o
   1   2   0     1382.21     1383.46     30.02 o
   2   2   0      134.98      133.06      6.85 o
   3   2   0      783.80      974.49     37.94 o
   4   2   0     3319.98     3581.09     75.52 o
   5   2   0      230.00      284.70     16.07 o
   6   2   0      372.99      368.43     17.90 o
   7   2   0      646.92      630.93     19.08 o
   8   2   0      151.18      174.93     13.62 o
   9   2   0      258.04      249.71     16.21 o
  10   2   0        5.72        9.90      7.98 o
  11   2   0        2.32        7.55      8.94 o
   1   3   0      643.53      675.37     11.77 o
   2   3   0      171.79      200.44      5.81 o
   3   3   0        4.46        6.04      2.80 o
   4   3   0     2247.44     2388.33     50.32 o
   5   3   0        0.40        1.77      4.08 o
   6   3   0       51.84       60.55      7.58 o
   7   3   0      127.50      148.78     13.41 o
   8   3   0      106.84       66.48     10.28 o
   9   3   0        0.47        5.82      7.01 o
  10   3   0       92.23      106.76     14.20 o
  11   3   0        8.43        8.81      9.55 o
   0   4   0      703.67      557.24     20.31 o
   1   4   0        0.24        0.90      1.22 o
   2   4   0      206.90      154.48     11.68 o
   3   4   0     5918.04     6039.99    111.83 o
   4   4   0      589.69      640.06     13.07 o
   5   4   0        0.57        4.42      4.71 o
   6   4   0       15.40       25.82      6.61 o
   7   4   0        0.90        9.00      6.01 o
   8   4   0       32.51       26.63      8.34 o
   9   4   0        0.78        7.73      7.27 o
  10   4   0        0.03        0.23      7.41 o
  11   4   0       10.44       21.81      9.76 o
   1   5   0      453.50      485.68      9.09 o
   2   5   0     2342.53     2315.63     50.45 o
   3   5   0      573.43      463.23     10.16 o
   4   5   0      432.14      484.89     10.90 o
   5   5   0     1263.93     1197.96     27.78 o
   6   5   0      527.45      478.08     21.78 o
   7   5   0       24.51       21.28      6.84 o
   8   5   0      268.09      257.88     16.88 o
   9   5   0        6.30        3.98      7.83 o
  10   5   0      143.88       98.10     21.82 o
  11   5   0       96.47       92.89     14.69 o
   0   6   0     1835.82     1626.89     38.62 o
   1   6   0        5.69       16.43      2.54 o
   2   6   0      352.24      327.89      8.22 o
   3   6   0     1524.45     1644.72     30.99 o
   4   6   0      420.86      373.15     10.57 o
   5   6   0      676.37      635.57     18.92 o
   6   6   0     1523.46     1579.40     31.88 o
   7   6   0      435.77      384.96     14.99 o
   8   6   0        9.55       11.23      7.36 o
   9   6   0        7.61        4.51      7.80 o
  10   6   0        0.50        1.52      8.35 o
  11   6   0        4.58       11.86      9.27 o
   1   7   0      487.44      444.08     13.28 o
   2   7   0        2.91        3.81      2.18 o
   3   7   0      739.90      812.20     14.91 o
   4   7   0       56.33       57.43      6.36 o
   5   7   0        7.09        8.88      5.71 o
   6   7   0        4.71        9.70      6.19 o
   7   7   0      141.86      155.92     11.74 o
   8   7   0      174.34      209.87     14.62 o
   9   7   0       19.24        3.88      8.53 o
  10   7   0      160.58      198.94     24.96 o
   0   8   0       40.31       35.60      9.49 o
   1   8   0     1442.46     1475.38     29.96 o
   2   8   0      515.55      441.61     14.72 o
   3   8   0     2395.29     2350.74     40.66 o
   4   8   0       88.92       86.79      7.44 o
   5   8   0       45.75       60.52      8.03 o
   6   8   0       32.92       31.68      7.55 o
   7   8   0      489.40      507.88     21.03 o
   8   8   0       24.95       20.95      7.88 o
   9   8   0      181.01      175.29     16.76 o
  10   8   0       12.94       18.47     12.36 o
   1   9   0      464.59      439.28     15.55 o
   2   9   0      139.54      180.81     12.01 o
   3   9   0        4.79        3.50      6.29 o
   4   9   0       52.45       75.87      9.82 o
   5   9   0      117.26      151.03     14.22 o
   6   9   0       33.49       36.43      9.80 o
   7   9   0      259.07      290.48     18.96 o
   8   9   0      351.68      318.77     40.89 o
   9   9   0        9.84        9.87     12.39 o
  10   9   0        5.64        0.17     14.60 o
   0  10   0      499.73      484.37     23.75 o
   1  10   0      266.58      263.80     14.02 o
   2  10   0      145.22      168.21     12.51 o
   3  10   0     1671.59     1509.53    163.53 o
   4  10   0      207.82      213.94     16.23 o
   5  10   0      760.94      702.15     24.21 o
   6  10   0       78.04      102.60     13.60 o
   7  10   0      131.08      115.06     16.48 o
   8  10   0       17.72       14.30      9.85 o
   9  10   0       10.19        5.94     16.37 o
   1  11   0        0.76        0.20      6.63 o
   2  11   0      372.32      346.52     15.98 o
   3  11   0      173.89      138.23     17.52 o
   4  11   0      147.49      164.99     15.25 o
   5  11   0        0.71        5.55      8.18 o
   6  11   0       24.45       22.14      9.73 o
   7  11   0       13.24       24.09     11.27 o
   8  11   0      361.50      359.88     49.61 o
   0  12   0      420.34      409.18     24.63 o
   1  12   0      201.87      210.17     15.49 o
   2  12   0      280.48      260.34     16.11 o
   3  12   0       75.59       77.23     10.45 o
   4  12   0       94.90       96.60     13.47 o
   5  12   0       60.00       52.30     12.23 o
   6  12   0        3.92       11.14      9.24 o
   7  12   0       25.35       27.76     14.63 o
   8  12   0       19.62        7.69     13.24 o
   1  13   0       17.80       20.54      7.94 o
   2  13   0       35.48       42.31      9.99 o
   3  13   0       36.95       36.37      9.18 o
   4  13   0      142.45      143.06     16.42 o
   5  13   0        0.17        4.05      8.93 o
   6  13   0        6.13        5.06     12.59 o
   7  13   0       12.39        0.83     12.37 o
   0  14   0       63.90       64.91     15.02 o
   1  14   0       18.97       22.46      8.46 o
   2  14   0      216.02      204.62     17.26 o
   3  14   0       35.49       48.11     11.38 o
   4  14   0        2.17        2.30      9.55 o
   5  14   0        0.51        5.18      9.06 o
   6  14   0        2.26       14.58     13.63 o
   1  15   0       67.06       76.96     11.56 o
   2  15   0       71.02       67.12     11.70 o
   3  15   0       43.13       47.52     11.98 o
   4  15   0       39.63       44.60     12.59 o
   5  15   0      109.20       80.33     20.06 o
   0  16   0      544.35      522.24     41.44 o
   1  16   0       11.08       15.25      8.42 o
   2  16   0       50.40       46.31     10.20 o
   3  16   0        7.12       16.32      9.07 o
 -11   0   1        2.30       17.95     11.73 o
  -9   0   1      345.31      356.41     33.36 o
  -7   0   1     2084.27     2068.15     88.28 o
  -5   0   1       94.31       50.56     14.56 o
  -3   0   1     6598.52     5765.52   1911.47 o
  -1   0   1     3591.29     2408.40   1008.99 o
   1   0   1       31.53       41.66      2.67 o
   3   0   1     3990.56     3924.50     59.49 o
   7   0   1     1738.64     1820.04     43.01 o
   9   0   1      390.89      353.16     24.59 o
  11   0   1      130.54      155.98     26.70 o
 -12   1   1        9.09       16.76      9.41 o
 -11   1   1       21.90       17.04      7.61 o
 -10   1   1        3.52        7.41      7.41 o
  -9   1   1        7.03       10.99      7.27 o
  -8   1   1       14.62       16.38      7.52 o
  -7   1   1        0.12        3.67      6.10 o
  -5   1   1     1895.73     2023.67     59.19 o
  -4   1   1     4281.91     4463.53    174.59 o
  -3   1   1     1269.32     1085.36    124.46 o
  -2   1   1     4600.60     4261.75    295.84 o
  -1   1   1      647.15      575.82     43.55 o
   0   1   1     3309.21     3129.16     94.68 o
   1   1   1     1546.48     1596.43     32.16 o
   2   1   1      717.92      749.40      9.75 o
   3   1   1       84.09       79.45      4.63 o
   4   1   1        4.90       11.94      3.94 o
   5   1   1     1959.85     2188.88     30.63 o
   6   1   1     1045.78     1078.46     19.28 o
   7   1   1      121.19      139.15     11.70 o
   8   1   1      266.72      272.02     15.80 o
   9   1   1        9.20        8.17      7.42 o
  10   1   1      178.05      193.74     19.52 o
  11   1   1        1.26       -8.23      8.23 o
 -12   2   1       12.52       29.36     10.81 o
 -11   2   1      306.79      387.90     21.98 o
 -10   2   1       26.22       17.84      8.12 o
  -9   2   1      602.64      624.32     21.37 o
  -8   2   1      215.02      209.13     27.82 o
  -7   2   1       73.80       82.23     10.15 o
  -6   2   1       17.11       28.36      5.98 o
  -5   2   1      104.08      110.61      9.07 o
  -4   2   1     1749.55     2102.80    151.83 o
  -3   2   1     5999.60     6060.44    518.94 o
  -2   2   1      945.13      883.74     18.57 o
   0   2   1     4217.30     4367.71    169.50 o
   1   2   1     2421.38     2250.68     45.79 o
   2   2   1     6228.34     6252.88    113.15 o
   3   2   1      176.65      197.48      7.88 o
   4   2   1     1225.72     1286.54     41.03 o
   5   2   1       78.98       87.99      5.75 o
   6   2   1      361.24      400.19     13.17 o
   7   2   1     1417.85     1299.29     46.19 o
   8   2   1        8.22        9.17      7.24 o
   9   2   1      548.06      527.58     22.65 o
  10   2   1        0.87        0.59      8.13 o
  11   2   1      123.36      124.58     17.81 o
 -11   3   1        4.23       10.20      8.56 o
 -10   3   1        0.00        6.75      7.22 o
  -9   3   1       28.51       29.94      8.81 o
  -8   3   1      482.97      442.22     63.81 o
  -7   3   1      398.72      385.90     32.17 o
  -6   3   1      485.93      456.42     34.67 o
  -5   3   1      664.40      742.10     59.23 o
  -4   3   1     1674.36     1535.19     20.99 o
  -3   3   1        3.23        2.90      2.83 o
  -2   3   1     2142.06     2391.64     48.69 o
  -1   3   1        0.37        7.49      2.17 o
   0   3   1     5874.89     4361.27    963.40 o
   1   3   1     1529.59     1431.65     39.40 o
   2   3   1    13859.14    14162.41   1691.66 o
   3   3   1     1231.34     1305.99     29.96 o
   5   3   1      314.43      282.94     10.61 o
   6   3   1      942.69      878.97     18.85 o
   7   3   1        7.10        6.43      6.21 o
   8   3   1       80.04       60.35      9.95 o
   9   3   1       12.30        9.15      8.22 o
  10   3   1       12.20       20.50     10.40 o
  11   3   1       17.15       24.82     11.36 o
 -11   4   1      152.96      177.78     18.04 o
 -10   4   1      124.13      124.91     21.08 o
  -9   4   1     1818.67     1794.65     46.23 o
  -8   4   1      138.22      156.52     14.25 o
  -7   4   1      195.52      164.18     10.82 o
  -6   4   1     2900.60     2935.53     40.95 o
  -5   4   1      835.62      801.22     16.18 o
  -4   4   1     1067.15     1118.25     15.49 o
  -3   4   1     1908.20     1990.55     34.55 o
  -1   4   1      282.81      155.90     34.74 o
   0   4   1    11354.30    12461.17    113.08 o
   1   4   1     1685.46     1741.69     33.26 o
   2   4   1      169.95      189.96      6.36 o
   3   4   1      157.57      145.91      6.28 o
   4   4   1       79.69       90.47      5.83 o
   5   4   1        0.60       -2.54      4.60 o
   6   4   1       78.20       87.49      8.81 o
   7   4   1      180.36      169.59     11.38 o
   8   4   1      217.05      191.35     15.60 o
   9   4   1       16.99       10.96      8.34 o
  10   4   1      168.98      197.05     18.08 o
  11   4   1       73.52       81.81     15.28 o
 -11   5   1       17.30       15.52     10.63 o
 -10   5   1       22.17       31.17     10.50 o
  -9   5   1      106.73      138.37     13.63 o
  -8   5   1        1.41        1.33      6.70 o
  -7   5   1       89.98       99.00      9.81 o
  -6   5   1        7.55        5.68      5.82 o
  -5   5   1       30.40       26.17      6.00 o
  -4   5   1     1129.26     1189.15     25.76 o
  -3   5   1        0.89        0.92      3.03 o
  -2   5   1       83.93      100.54      8.89 o
  -1   5   1    13939.56    14559.53     86.67 o
   0   5   1       59.27       54.93      4.35 o
   1   5   1      613.42      585.67     14.09 o
   2   5   1     3112.86     3408.45     70.45 o
   3   5   1      118.26      119.32      8.36 o
   4   5   1      503.57      466.02     11.03 o
   5   5   1      657.94      698.34     16.41 o
   6   5   1       89.67       68.29      8.44 o
   7   5   1      146.93      133.37     10.87 o
   8   5   1      105.23      122.23     13.72 o
   9   5   1      130.20      113.14     14.33 o
  10   5   1        2.10        4.15      8.63 o
  11   5   1       86.60      124.55     18.34 o
 -11   6   1        0.30        0.77      9.37 o
 -10   6   1      100.30       97.11     22.24 o
  -9   6   1      142.06      129.76     13.45 o
  -8   6   1       33.00       38.93      8.13 o
  -7   6   1       26.91       36.95      7.67 o
  -6   6   1     1534.23     1566.54     39.30 o
  -5   6   1        3.29        3.44      5.15 o
  -4   6   1      428.51      450.42     11.14 o
  -3   6   1        4.58        6.51      3.70 o
  -2   6   1     2934.77     3377.92     48.55 o
  -1   6   1     8516.14     9379.37     74.89 o
   0   6   1      216.03      239.49      7.21 o
   1   6   1        5.29        5.04      2.36 o
   3   6   1      636.60      538.38     41.62 o
   4   6   1       27.75       41.50      5.65 o
   5   6   1       71.04       60.95      7.86 o
   6   6   1        0.93        4.28      5.79 o
   7   6   1       41.06       51.68      8.39 o
   8   6   1       37.74       49.34     10.39 o
   9   6   1       17.92       21.43      9.53 o
  10   6   1      270.18      290.32     33.40 o
 -10   7   1        6.82       -0.64      8.52 o
  -9   7   1        0.05        3.89      7.08 o
  -8   7   1        1.29        4.93      6.40 o
  -7   7   1        7.46        7.92      6.52 o
  -6   7   1      510.46      545.36     18.76 o
  -5   7   1       58.44       66.25      7.92 o
  -4   7   1      602.76      595.35     14.49 o
  -3   7   1      961.10     1067.23     21.55 o
  -2   7   1       18.90       19.73      4.56 o
  -1   7   1     4026.28     4224.22     52.79 o
   0   7   1      164.92      148.22      9.19 o
   1   7   1      276.35      321.45      9.29 o
   2   7   1      246.49      247.73      8.13 o
   3   7   1      667.76      592.96     48.18 o
   4   7   1        6.94       15.80      4.95 o
   5   7   1      139.54      162.47     10.60 o
   6   7   1       47.94       50.48      8.22 o
   7   7   1       36.41       39.24      8.47 o
   8   7   1       69.37       49.16      9.94 o
   9   7   1        6.10        4.90      7.92 o
  10   7   1        3.82       -2.75      8.63 o
 -10   8   1        9.18        5.57      9.44 o
  -9   8   1        7.18        8.04      8.78 o
  -8   8   1      386.29      387.74     25.95 o
  -7   8   1       24.56       21.96      7.10 o
  -6   8   1     1699.67     1662.28     55.25 o
  -5   8   1      715.13      722.59     17.70 o
  -4   8   1       13.76       13.32      5.02 o
  -3   8   1       34.84       33.69      5.12 o
  -2   8   1       15.72       42.40      7.93 o
  -1   8   1       52.39       85.29      8.55 o
   0   8   1        4.31       10.64      5.69 o
   1   8   1      385.38      389.45     13.87 o
   2   8   1      131.76      140.31     12.85 o
   3   8   1      111.00      136.05      9.77 o
   4   8   1      453.61      438.42     12.60 o
   5   8   1        0.72       -0.06      5.32 o
   6   8   1       10.10        8.94      6.23 o
   7   8   1        0.01       -2.06      6.21 o
   8   8   1      612.66      665.20     27.78 o
   9   8   1       62.56       56.11     13.77 o
  10   8   1      129.89      125.75     18.56 o
 -10   9   1        2.97        0.06     17.72 o
  -9   9   1        0.54       -0.48     12.92 o
  -8   9   1       18.26       28.71     12.11 o
  -7   9   1       32.24       26.26      9.88 o
  -6   9   1      306.31      295.44     17.51 o
  -5   9   1       48.32       57.20     10.60 o
  -4   9   1      381.40      383.22     15.39 o
  -3   9   1      247.28      238.53     17.05 o
  -2   9   1      518.53      504.93     18.08 o
  -1   9   1     1313.22     1223.56     27.77 o
   0   9   1      236.81      252.11     13.23 o
   1   9   1        0.18        5.68      6.11 o
   2   9   1       29.25       29.34      7.64 o
   3   9   1      105.00       98.98     11.10 o
   4   9   1      215.61      217.85     21.36 o
   5   9   1        4.01        8.96      8.69 o
   6   9   1      351.56      298.50     20.64 o
   7   9   1        9.63        5.03     10.15 o
   8   9   1       17.84        8.52     11.09 o
   9   9   1        3.91        0.68     11.87 o
  -9  10   1       35.18        9.77     15.17 o
  -8  10   1        2.78       21.89     10.35 o
  -7  10   1        1.04       -5.34      8.45 o
  -6  10   1      422.04      382.20     19.39 o
  -5  10   1        0.01       -4.38      7.37 o
  -4  10   1     1006.14      897.10     26.16 o
  -3  10   1       19.48       23.66      7.88 o
  -2  10   1     1071.22      945.07     27.22 o
  -1  10   1      506.41      515.82     17.53 o
   0  10   1       28.02       15.62      7.06 o
   1  10   1       97.92       86.14     10.02 o
   2  10   1       33.64       39.19      8.60 o
   3  10   1      170.45      190.61     14.29 o
   4  10   1     1307.88     1208.88     45.75 o
   5  10   1        2.50        7.31      8.27 o
   6  10   1      138.20      126.42     16.55 o
   7  10   1       22.69       18.70     11.89 o
   8  10   1       51.57       33.08     13.38 o
   9  10   1        0.00       -5.35     11.51 o
  -9  11   1      108.20      117.62     20.83 o
  -8  11   1        0.09       10.91     11.90 o
  -7  11   1        6.81       19.79     10.68 o
  -6  11   1       66.27       79.53     12.99 o
  -5  11   1      120.80      133.15     14.84 o
  -4  11   1       31.78       46.72     10.61 o
  -3  11   1      460.75      417.98     17.10 o
  -2  11   1      791.76      746.72     33.24 o
  -1  11   1      483.50      411.72     16.76 o
   0  11   1        1.07        9.63      7.00 o
   1  11   1     1038.21      941.85     24.00 o
   2  11   1      153.94      156.21     12.99 o
   3  11   1       40.77       27.28      8.52 o
   4  11   1        4.11       12.61      8.49 o
   5  11   1      352.28      354.15     19.55 o
   6  11   1        2.74       -3.31      9.27 o
   7  11   1        4.97        9.62     10.87 o
   8  11   1       28.77       27.94     13.28 o
  -8  12   1       39.37       32.25     15.12 o
  -7  12   1       43.33       56.75     18.45 o
  -6  12   1      263.48      293.18     25.82 o
  -5  12   1      216.13      225.83     18.29 o
  -4  12   1       67.23       71.71     12.50 o
  -3  12   1       54.22       59.10      9.68 o
  -2  12   1      346.17      329.64     17.86 o
  -1  12   1       41.10       39.75      8.81 o
   0  12   1       42.91       41.56      9.18 o
   1  12   1      221.48      243.01     15.59 o
   2  12   1       58.31       50.33      9.75 o
   3  12   1      427.30      371.84     18.88 o
   4  12   1        0.79       -1.09      7.77 o
   5  12   1       74.96       90.66     15.44 o
   6  12   1       13.48       13.24     10.72 o
   7  12   1       84.65       73.36     15.49 o
   8  12   1        0.01        3.49     10.99 o
  -7  13   1       10.94        4.44     13.17 o
  -6  13   1       45.41       57.62     15.23 o
  -5  13   1       75.87       99.43     17.18 o
  -4  13   1       49.44       44.87     11.61 o
  -3  13   1      103.22      130.10     13.15 o
  -2  13   1       21.56       25.78      7.96 o
  -1  13   1       62.80       68.18     10.58 o
   0  13   1        0.19       -0.25      6.60 o
   1  13   1        1.91       -2.21      6.41 o
   2  13   1      122.18      128.26     12.83 o
   3  13   1       55.00       48.57     10.47 o
   4  13   1       47.01       53.41     11.71 o
   5  13   1      141.35      121.09     17.74 o
   6  13   1      199.82      223.43     22.44 o
   7  13   1       75.88       78.53     16.23 o
  -6  14   1       24.41       20.06     13.34 o
  -5  14   1      161.59      201.57     22.63 o
  -4  14   1       23.25       35.20     13.99 o
  -3  14   1      217.72      223.95     19.05 o
  -2  14   1       13.72       19.35      8.35 o
  -1  14   1      208.46      203.41     16.40 o
   0  14   1       19.76       32.98      8.88 o
   1  14   1        2.83        9.33      7.20 o
   2  14   1       11.26       15.70      7.96 o
   3  14   1       34.37       28.93     10.24 o
   4  14   1       53.55       56.18     13.72 o
   5  14   1       21.65       24.71     12.35 o
   6  14   1        1.01        8.34     10.53 o
  -5  15   1       13.89       13.07     12.60 o
  -4  15   1       40.37       66.50     15.95 o
  -3  15   1       18.85       23.25     11.58 o
  -2  15   1      221.36      221.26     17.22 o
  -1  15   1       10.85       12.95      8.64 o
   0  15   1        6.76        5.27      7.55 o
   1  15   1      181.49      178.69     17.32 o
   2  15   1       56.81       83.14     12.85 o
   3  15   1        9.33       13.81      9.04 o
   4  15   1       88.71      114.49     17.62 o
  -3  16   1       38.75       47.94     14.61 o
  -2  16   1        2.48        5.62      8.51 o
  -1  16   1        0.16       -1.03      7.41 o
   0  16   1       17.74       21.88      8.65 o
   1  16   1       31.07       42.35     10.32 o
   2  16   1       82.56       99.77     16.00 o
 -12   0   2      151.63      185.70     39.21 o
 -10   0   2       65.19       52.08     14.64 o
  -8   0   2      311.01      276.39     57.67 o
  -6   0   2        0.22       -2.23      3.24 o
  -4   0   2      375.71      280.91     12.72 o
  -2   0   2      550.48      383.98     69.69 o
   0   0   2     5081.36     3344.30   1357.52 o
   2   0   2     3188.25     3982.75     39.17 o
   4   0   2     1521.26     1752.70     25.77 o
   6   0   2      131.18      120.62     11.13 o
   8   0   2       55.33       78.78     17.99 o
  10   0   2      228.86      207.59     29.10 o
 -12   1   2       14.72       32.45     11.43 o
 -11   1   2      253.86      270.46     27.54 o
 -10   1   2      135.65      139.24     14.10 o
  -9   1   2       57.11       62.46     10.46 o
  -8   1   2      295.72      301.25     17.40 o
  -7   1   2     1517.81     1401.05    155.12 o
  -6   1   2      553.63      560.56     48.86 o
  -5   1   2      341.27      399.63     28.97 o
  -4   1   2     3520.24     3580.18    250.08 o
  -3   1   2     2149.95     2071.84    228.22 o
  -2   1   2     1051.26      740.24    147.69 o
   0   1   2      187.24      168.27      7.54 o
   1   1   2      856.88      678.94      9.80 o
   2   1   2     4544.14     4574.42     70.70 o
   3   1   2      114.69      158.40      6.03 o
   4   1   2     1158.27     1256.32     20.27 o
   5   1   2        0.06        1.59      3.75 o
   6   1   2      231.56      259.37     11.54 o
   7   1   2      284.41      284.37     14.79 o
   8   1   2       20.50       22.63      8.38 o
   9   1   2      109.26      112.81     15.65 o
  10   1   2        7.64       -6.94      7.72 o
  11   1   2       20.59       31.37     11.88 o
 -12   2   2       80.94       83.21     16.09 o
 -11   2   2       30.98       30.91      9.64 o
 -10   2   2      481.31      484.34     40.59 o
  -9   2   2      166.23      165.87     15.25 o
  -8   2   2      219.26      231.16     32.88 o
  -7   2   2      121.67      155.01     16.52 o
  -6   2   2      649.74      661.62     43.10 o
  -5   2   2      351.39      324.85     27.23 o
  -4   2   2       11.32       17.21      3.14 o
  -3   2   2      309.15      376.58     23.47 o
  -2   2   2     4982.33     4036.55    523.42 o
  -1   2   2     5913.24     3810.93   1030.79 o
   0   2   2      158.63      214.16      5.38 o
   1   2   2     6337.02     6558.12    151.43 o
   2   2   2     2978.04     2659.49    250.35 o
   3   2   2     2403.34     2686.82     53.28 o
   4   2   2     3208.66     3250.34     56.49 o
   5   2   2      315.60      342.05      9.92 o
   6   2   2      175.42      215.21     11.20 o
   7   2   2     2666.27     2679.06     77.41 o
   8   2   2       15.45       18.34      8.33 o
   9   2   2      101.12       84.17     13.71 o
  10   2   2      404.90      462.46     26.27 o
  11   2   2       75.15       94.29     17.13 o
 -12   3   2       30.47       53.37     13.40 o
 -11   3   2       46.48       58.47     12.41 o
 -10   3   2      208.57      196.23     22.90 o
  -9   3   2        0.37        4.29      6.91 o
  -8   3   2      143.44      157.75     21.60 o
  -7   3   2     1491.68     1337.42    144.54 o
  -6   3   2      105.22      103.65     11.42 o
  -5   3   2      573.03      520.06     21.51 o
  -4   3   2     1170.92     1126.69     25.87 o
  -3   3   2     1451.60     1416.96     29.78 o
  -2   3   2      233.48      247.67     13.44 o
  -1   3   2     1118.78     1253.56     21.28 o
   0   3   2     5469.19     5443.19     87.23 o
   2   3   2      411.52      374.46      8.06 o
   3   3   2     1681.72     1771.74     38.45 o
   4   3   2       32.56       27.57      4.45 o
   5   3   2      768.21      724.98     24.45 o
   6   3   2       23.18       20.10      6.34 o
   7   3   2       36.14       24.56      8.49 o
   8   3   2       36.28       29.08      9.30 o
   9   3   2      241.94      269.97     21.18 o
  10   3   2        1.80        1.07      8.96 o
  11   3   2       12.72       17.49     11.26 o
 -11   4   2       21.34       51.50     11.77 o
 -10   4   2       48.29       43.23     11.96 o
  -9   4   2       76.76       75.34     11.22 o
  -8   4   2       40.39       39.70      9.09 o
  -7   4   2       40.03       35.61      7.27 o
  -6   4   2      715.00      726.19     22.10 o
  -5   4   2       28.91       27.65      4.13 o
  -3   4   2     1989.40     1905.75     84.66 o
  -2   4   2     3477.60     3419.43    183.70 o
  -1   4   2     4837.57     5253.39     71.91 o
   0   4   2      634.12      730.55     13.20 o
   1   4   2      148.99      155.86      5.85 o
   2   4   2      190.71      156.93      6.15 o
   3   4   2     1215.41     1197.77     28.77 o
   4   4   2      127.80      143.42      7.39 o
   5   4   2      438.53      424.36     13.27 o
   6   4   2      113.43      113.60     13.54 o
   7   4   2      383.35      404.78     16.44 o
   8   4   2     1220.93     1188.68     31.16 o
   9   4   2       75.24      100.19     15.07 o
  10   4   2      331.60      348.25     24.72 o
  11   4   2        4.29        1.59      9.13 o
 -11   5   2       12.68       17.11     10.05 o
 -10   5   2      145.68      151.70     18.78 o
  -9   5   2        4.16       19.17      7.94 o
  -8   5   2       82.88       88.95     10.96 o
  -7   5   2      122.28      149.24     10.86 o
  -6   5   2      476.19      464.41     22.52 o
  -5   5   2      632.25      600.14     24.74 o
  -4   5   2      592.49      633.73     15.01 o
  -3   5   2     1925.26     1920.51     28.23 o
  -2   5   2      892.20     1008.66     13.20 o
  -1   5   2      242.30      182.70     17.29 o
   0   5   2        1.40        0.23      1.85 o
   2   5   2       25.81       32.77      4.22 o
   3   5   2        0.50        1.46      3.24 o
   5   5   2        3.85        6.82      5.65 o
   6   5   2      786.68      769.88     20.81 o
   7   5   2       29.24       36.74      8.53 o
   8   5   2       14.12       24.02      9.03 o
   9   5   2       29.86       31.53     10.00 o
  10   5   2        0.83        2.31      8.88 o
 -11   6   2       91.76      100.77     18.15 o
 -10   6   2       26.28       29.17     10.68 o
  -9   6   2       38.53       29.61      9.92 o
  -8   6   2       93.32       76.27      9.67 o
  -7   6   2       37.30       39.41      7.89 o
  -6   6   2      438.14      482.41     15.03 o
  -5   6   2      487.63      479.43     14.08 o
  -4   6   2        0.26        2.08      4.01 o
  -3   6   2      501.24      504.95     10.99 o
  -2   6   2     1155.56     1209.84     15.22 o
  -1   6   2      307.85      333.40     19.82 o
   0   6   2     3080.87     3060.33     42.05 o
   1   6   2      679.17      797.59     14.38 o
   2   6   2       47.02       36.99      4.60 o
   3   6   2      294.29      295.60     10.02 o
   4   6   2     1222.12     1151.85     24.64 o
   5   6   2      689.63      664.87     20.18 o
   6   6   2       28.20       30.47      8.07 o
   7   6   2      460.94      462.51     18.58 o
   8   6   2      556.71      520.05     22.34 o
   9   6   2       67.41       66.03     12.36 o
  10   6   2        7.77       18.51     10.12 o
 -11   7   2       59.52       88.25     17.81 o
 -10   7   2      235.19      243.52     40.44 o
  -9   7   2       88.58       99.35     13.99 o
  -8   7   2       71.24       85.29     11.24 o
  -7   7   2      636.56      601.55     23.72 o
  -6   7   2        9.66       11.02      6.22 o
  -5   7   2      466.36      466.05     14.43 o
  -4   7   2     1921.68     1856.90     26.14 o
  -3   7   2      274.96      315.32      9.66 o
  -2   7   2        1.88        3.54      2.10 o
  -1   7   2        7.47        5.11      2.95 o
   0   7   2     3355.78     3238.28     30.06 o
   1   7   2       97.96       94.45      6.49 o
   2   7   2      915.68      882.69     14.62 o
   3   7   2      153.63      194.22      9.23 o
   4   7   2       12.80       19.23      5.42 o
   5   7   2        6.29       14.55      6.19 o
   6   7   2     1391.48     1250.51     37.74 o
   7   7   2       18.55       10.51      7.11 o
   8   7   2       17.17        8.06      8.01 o
   9   7   2        0.16        4.89      8.15 o
  10   7   2        3.29        7.21     11.09 o
 -10   8   2        1.18       25.63      9.50 o
  -9   8   2       65.30       81.42     14.76 o
  -8   8   2       10.07        7.73      7.40 o
  -7   8   2       70.42       80.82     10.55 o
  -6   8   2      304.37      356.76     14.18 o
  -5   8   2      396.61      401.77     13.80 o
  -4   8   2       35.05       29.31      5.79 o
  -3   8   2      298.43      330.40     11.84 o
  -2   8   2      789.00      747.44     16.34 o
  -1   8   2       53.86       57.09      6.12 o
   0   8   2      201.41      194.32      8.82 o
   1   8   2     4184.82     4190.93     84.81 o
   2   8   2       34.16       32.89      6.04 o
   3   8   2      337.46      320.97     12.87 o
   4   8   2      891.47      824.95     25.90 o
   5   8   2     2149.20     2079.26     75.62 o
   6   8   2       10.96       20.08      7.32 o
   7   8   2      738.87      735.74     30.47 o
   8   8   2       31.35       43.41     11.43 o
   9   8   2       70.82       69.53     15.72 o
 -10   9   2       86.30       95.48     24.74 o
  -9   9   2        4.45       19.07     12.95 o
  -8   9   2       87.17      108.28     16.53 o
  -7   9   2       48.01       40.41     12.33 o
  -6   9   2        9.69        1.70      7.92 o
  -5   9   2      420.07      428.74     19.01 o
  -4   9   2      536.21      527.81     17.40 o
  -3   9   2       90.60      115.21     10.58 o
  -2   9   2       13.17        6.69      6.17 o
  -1   9   2      341.84      313.55     13.60 o
   0   9   2     1204.84     1192.43     34.09 o
   1   9   2      328.29      300.42     13.68 o
   2   9   2      416.52      384.09     15.04 o
   3   9   2        0.64        2.41      6.86 o
   4   9   2      376.54      295.39     36.70 o
   5   9   2       11.27       11.49      9.85 o
   6   9   2       62.54       57.16     13.05 o
   7   9   2      111.94      103.68     15.96 o
   8   9   2       21.48       27.63     11.78 o
   9   9   2       12.28       20.31     15.44 o
  -9  10   2      119.22      149.10     43.23 o
  -8  10   2       71.01       78.49     15.06 o
  -7  10   2      170.18      195.17     30.40 o
  -6  10   2       38.18       57.00     13.14 o
  -5  10   2        0.42       -1.36      7.45 o
  -4  10   2      822.74      757.17     24.30 o
  -3  10   2      345.35      363.57     15.78 o
  -2  10   2      272.00      255.28     29.69 o
  -1  10   2      188.13      210.79     14.51 o
   0  10   2      383.23      357.87     15.10 o
   1  10   2      466.95      500.90     17.46 o
   2  10   2       73.81       69.23      9.83 o
   3  10   2       40.53       47.63      9.77 o
   4  10   2       64.90       55.89     10.71 o
   5  10   2      455.07      402.26     23.46 o
   6  10   2       36.35       53.75     13.19 o
   7  10   2       75.45       79.94     15.55 o
   8  10   2        9.35        9.65     12.04 o
  -9  11   2       43.36       29.06     14.34 o
  -8  11   2       16.23       15.22     11.48 o
  -7  11   2       67.97       71.27     14.46 o
  -6  11   2       26.52       40.28     12.56 o
  -5  11   2       18.53       21.55     10.98 o
  -4  11   2        0.60        7.40      8.17 o
  -3  11   2      232.16      245.22     17.05 o
  -2  11   2      149.95      146.51     15.27 o
  -1  11   2      310.70      334.14     17.30 o
   0  11   2      146.23      142.48     13.21 o
   1  11   2      253.59      277.04     15.70 o
   2  11   2       29.41       24.39      7.93 o
   3  11   2       15.04       12.08      7.47 o
   4  11   2      157.26      114.66     17.07 o
   5  11   2        7.51        3.32      9.23 o
   6  11   2       19.20       16.57     11.29 o
   7  11   2        8.40        6.26     11.38 o
   8  11   2        2.48       -4.09     11.18 o
  -8  12   2       11.33       26.54     11.94 o
  -7  12   2      122.19      151.51     19.61 o
  -6  12   2      201.23      225.26     34.45 o
  -5  12   2       40.94       51.29     13.91 o
  -4  12   2        9.12       10.74     10.46 o
  -3  12   2        0.08        4.42      6.74 o
  -2  12   2      185.57      189.27     19.95 o
  -1  12   2      119.85      130.19     14.72 o
   0  12   2      235.11      259.59     20.50 o
   1  12   2      586.14      563.94     24.18 o
   2  12   2      847.03      783.98     23.52 o
   3  12   2       35.60       46.27      9.85 o
   4  12   2      238.47      218.07     27.97 o
   5  12   2      155.81      145.47     18.24 o
   6  12   2        3.08        4.43     10.29 o
   7  12   2       53.72       41.09     13.90 o
  -7  13   2       10.82       12.40     10.78 o
  -6  13   2       81.06       67.11     18.62 o
  -5  13   2       21.59       22.36     12.87 o
  -4  13   2      216.01      216.48     21.60 o
  -3  13   2        0.45       -5.11      6.93 o
  -2  13   2      171.17      159.43     14.13 o
  -1  13   2        3.99        7.89      7.40 o
   0  13   2       17.59       14.15      7.81 o
   1  13   2       20.13       18.72      8.03 o
   2  13   2        0.16        2.95      6.72 o
   3  13   2        0.00        2.36      8.04 o
   4  13   2       38.34       35.40     11.86 o
   5  13   2       62.20       60.70     14.46 o
   6  13   2        3.55        4.89     10.98 o
  -6  14   2        5.00        9.41     12.70 o
  -5  14   2      120.98      191.85     32.65 o
  -4  14   2        0.73       -3.04     11.42 o
  -3  14   2       36.02       25.60     11.08 o
  -2  14   2       21.17       37.52      9.02 o
  -1  14   2        1.16        6.13      7.56 o
   0  14   2        8.82        5.29      7.19 o
   1  14   2      113.45      131.13     13.60 o
   2  14   2        1.23       -1.52      6.74 o
   3  14   2       39.95       48.46     13.50 o
   4  14   2       27.06       25.64     11.42 o
   5  14   2      122.29       93.00     16.82 o
  -5  15   2       74.81      112.09     19.46 o
  -4  15   2       52.19       66.78     16.26 o
  -3  15   2        0.35       10.36     10.71 o
  -2  15   2       44.19       40.43     10.64 o
  -1  15   2       11.24        9.85      7.43 o
   0  15   2       38.82       35.88      9.46 o
   1  15   2       66.04       69.44     10.70 o
   2  15   2       27.47       39.43      9.47 o
   3  15   2       10.84       21.95     10.56 o
   4  15   2        5.06        3.38      9.43 o
  -3  16   2       18.80       22.80     13.28 o
  -2  16   2       24.35       51.00     12.56 o
  -1  16   2       93.46      107.77     14.96 o
   0  16   2      147.32      142.78     16.04 o
   1  16   2       14.88       30.47      9.43 o
   2  16   2       56.37       79.31     16.47 o
 -11   0   3        0.06       -1.60      9.91 o
  -9   0   3       44.58       44.39     13.66 o
  -7   0   3     1216.11     1022.52    278.40 o
  -5   0   3      575.02      568.12     56.95 o
  -3   0   3        4.66        5.76      4.09 o
  -1   0   3    32752.65    26283.94   6275.89 o
   1   0   3        0.40        5.34      4.57 o
   3   0   3     3554.55     3485.23     34.19 o
   5   0   3      322.72      356.75     14.97 o
   7   0   3      656.44      602.26     34.67 o
   9   0   3       38.42       32.98     15.68 o
  11   0   3       18.47       20.94     25.29 o
 -12   1   3       26.81       44.16     14.86 o
 -11   1   3        0.49        6.98      8.92 o
 -10   1   3       60.01       63.02     11.15 o
  -9   1   3      280.41      271.47     32.12 o
  -8   1   3        5.67        8.52      6.81 o
  -7   1   3      219.33      236.76     21.05 o
  -6   1   3      909.58     1064.27     76.57 o
  -5   1   3      186.78      167.37     16.79 o
  -4   1   3      234.29      211.82     25.69 o
  -3   1   3      711.35      608.15     67.55 o
  -2   1   3      286.37      210.23     31.69 o
  -1   1   3     5189.64     4288.74    623.75 o
   0   1   3      943.28     1098.42    126.19 o
   1   1   3     2653.20     2805.28     44.75 o
   2   1   3      796.79      895.52     14.86 o
   3   1   3       27.52       30.65      4.50 o
   4   1   3     1107.31     1032.88     23.16 o
   5   1   3       10.45       15.27      4.80 o
   6   1   3      586.37      555.63     16.83 o
   7   1   3       12.56       14.20      8.24 o
   8   1   3       45.51       50.55     11.72 o
   9   1   3       35.42       68.72     13.66 o
  10   1   3      111.25      110.87     17.02 o
  11   1   3       51.66       56.18     14.18 o
 -12   2   3       20.55       17.45     10.86 o
 -11   2   3      190.96      153.33     22.47 o
 -10   2   3       88.73       71.12     12.91 o
  -9   2   3       11.64        8.04      7.42 o
  -8   2   3       95.46      102.92     11.38 o
  -7   2   3       33.31       35.92      7.06 o
  -6   2   3      159.02      194.78     18.46 o
  -5   2   3     2290.06     2407.57    172.51 o
  -4   2   3        4.61        2.32      2.85 o
  -3   2   3     2954.16     2992.68    251.32 o
  -2   2   3     1845.80     1779.67    130.21 o
  -1   2   3    12889.55    11454.65   1267.71 o
   0   2   3      549.09      601.14     13.82 o
   1   2   3     8070.78     8345.05    191.43 o
   2   2   3     2086.01     1971.96     43.66 o
   3   2   3     2323.35     2496.42     47.71 o
   4   2   3       98.08      121.04     11.18 o
   5   2   3       52.40       59.59      6.33 o
   6   2   3       74.17       81.89      9.20 o
   7   2   3      677.91      737.71     23.73 o
   8   2   3      616.77      572.83     26.01 o
   9   2   3        7.60        3.94      8.72 o
  10   2   3        7.61       17.05     10.26 o
 -12   3   3        1.64       17.95      9.47 o
 -11   3   3        7.29        0.54      8.07 o
 -10   3   3       47.37       32.52     10.68 o
  -9   3   3      194.03      155.87     41.88 o
  -8   3   3        2.55        5.03      7.02 o
  -7   3   3       42.53       56.10      9.66 o
  -6   3   3       26.13       18.30      5.66 o
  -5   3   3     1333.74     1371.74     36.82 o
  -4   3   3      141.29      156.11      6.74 o
  -3   3   3      417.79      320.62     68.08 o
  -2   3   3      629.83      665.10     25.01 o
  -1   3   3      240.31      164.41      8.11 o
   0   3   3     3314.30     3709.30     67.30 o
   1   3   3      253.36      245.63      7.73 o
   2   3   3      721.58      895.68     28.76 o
   3   3   3      115.78      120.18      7.36 o
   4   3   3      271.99      287.66      9.23 o
   5   3   3       25.75       17.15      5.33 o
   6   3   3     2466.14     2443.33     34.65 o
   7   3   3        5.16        4.86      7.06 o
   8   3   3        3.20       11.70      8.84 o
   9   3   3       65.69       56.33     12.74 o
  10   3   3        1.78       -7.92      7.92 o
 -11   4   3      112.45      154.88     22.00 o
 -10   4   3        5.94        2.05      8.91 o
  -9   4   3      321.23      327.70     42.34 o
  -8   4   3      324.83      336.40     24.59 o
  -7   4   3      279.07      277.59     15.53 o
  -6   4   3      541.86      584.96     30.15 o
  -5   4   3      437.80      399.63     17.25 o
  -4   4   3     5496.96     5329.04    199.45 o
  -3   4   3      285.54      257.44     11.21 o
  -2   4   3       86.79      105.70     10.05 o
  -1   4   3       97.23      120.29      5.48 o
   0   4   3        3.42        6.31      2.77 o
   1   4   3     7650.46     8071.85    176.90 o
   2   4   3      939.53      998.04     23.48 o
   3   4   3     1485.58     1420.94    111.64 o
   4   4   3      233.88      290.68      9.70 o
   5   4   3      463.59      454.74     15.69 o
   6   4   3        5.48        7.79      6.49 o
   7   4   3        0.01        3.85      6.43 o
   8   4   3        4.23       -5.21      6.95 o
   9   4   3       21.13       24.77     10.06 o
  10   4   3       23.94       24.74     11.17 o
 -11   5   3       25.31       24.58     10.41 o
 -10   5   3       12.99       19.05     10.24 o
  -9   5   3      161.33      155.72     22.59 o
  -8   5   3       20.69       24.96      9.42 o
  -7   5   3       73.46       73.94      8.87 o
  -6   5   3      208.68      189.77     10.82 o
  -5   5   3      535.88      528.47     17.89 o
  -4   5   3      316.26      338.70     12.64 o
  -3   5   3      177.10      169.57      7.26 o
  -2   5   3     1055.19     1050.79     16.93 o
  -1   5   3     2304.48     2321.26     49.64 o
   0   5   3        0.02        3.90      3.03 o
   1   5   3      507.08      485.58     13.38 o
   2   5   3      199.15      213.68      7.75 o
   3   5   3      892.24      943.69     34.65 o
   4   5   3      868.92      901.04     23.59 o
   5   5   3       62.70       81.21      9.37 o
   6   5   3      127.08      124.92     11.35 o
   7   5   3      395.47      390.76     17.08 o
   8   5   3       50.09       35.22     10.40 o
   9   5   3      712.48      664.25     41.16 o
  10   5   3        9.41       16.46     10.75 o
 -11   6   3       10.75        4.67      8.94 o
 -10   6   3        1.18        5.71      8.42 o
  -9   6   3       61.20       73.90     12.76 o
  -8   6   3      160.59      185.05     14.20 o
  -7   6   3       90.66      101.59     10.82 o
  -6   6   3      111.63      115.00      9.45 o
  -5   6   3        7.32        7.72      5.47 o
  -4   6   3     1237.77     1165.74     17.34 o
  -3   6   3        0.17       10.11      4.01 o
  -2   6   3     5640.73     6102.61     58.79 o
  -1   6   3      105.00      115.11      8.02 o
   0   6   3      766.08      875.98     15.11 o
   1   6   3       81.90      113.13      6.34 o
   2   6   3      519.80      612.64     16.09 o
   3   6   3       93.52      103.43      7.51 o
   4   6   3     2236.00     2237.00     55.57 o
   5   6   3        0.36        0.09      5.91 o
   6   6   3      933.05      859.49     32.62 o
   7   6   3      241.17      231.59     15.17 o
   8   6   3       12.87       12.07      8.47 o
   9   6   3        2.68        3.69      8.30 o
  10   6   3       15.67       21.76     11.03 o
 -11   7   3       77.87       94.31     18.85 o
 -10   7   3       44.87       56.41     12.30 o
  -9   7   3      147.74      155.05     23.58 o
  -8   7   3       25.82       32.81      8.82 o
  -7   7   3      627.20      597.07     45.92 o
  -6   7   3      197.35      173.59     12.68 o
  -5   7   3      571.63      579.91     15.66 o
  -4   7   3      713.55      747.70     14.34 o
  -3   7   3      370.45      407.95     10.96 o
  -2   7   3      335.30      385.19     10.16 o
  -1   7   3      604.00      417.42     90.95 o
   0   7   3      609.92      452.65     71.13 o
   1   7   3      118.34      106.68      7.47 o
   2   7   3      521.94      509.97     12.22 o
   3   7   3      520.24      489.40     19.09 o
   4   7   3      122.01      128.66     11.54 o
   5   7   3      291.45      275.06     14.37 o
   6   7   3        9.97        7.47      7.05 o
   7   7   3       10.26       19.02      7.96 o
   8   7   3       76.31       83.49     12.94 o
   9   7   3      228.24      260.14     32.26 o
 -10   8   3       12.48       21.59      9.77 o
  -9   8   3       21.98       20.44      9.47 o
  -8   8   3      162.63      179.65     15.97 o
  -7   8   3      116.28      133.42     12.39 o
  -6   8   3      419.20      400.27     19.99 o
  -5   8   3      367.99      340.97     14.38 o
  -4   8   3     1046.38     1022.03     17.91 o
  -3   8   3      114.77      119.88      8.69 o
  -2   8   3      221.92      198.28     10.06 o
  -1   8   3       35.86       28.64      5.72 o
   0   8   3      126.26      115.28      8.14 o
   1   8   3       49.19       49.75      6.50 o
   2   8   3       11.67       15.30      5.83 o
   3   8   3        3.91        3.71      5.28 o
   4   8   3      193.45      193.99     21.91 o
   5   8   3        9.11       14.35      6.85 o
   6   8   3      486.16      472.74     20.78 o
   7   8   3       12.85       13.27      9.13 o
   8   8   3       21.36       21.84     10.33 o
   9   8   3        6.56        3.53     11.41 o
 -10   9   3       10.25       11.72     25.02 o
  -9   9   3       70.53       60.18     24.36 o
  -8   9   3       26.05       29.68     12.27 o
  -7   9   3        7.10        9.41      9.91 o
  -6   9   3        3.07        2.88      9.06 o
  -5   9   3        7.99       18.12     10.52 o
  -4   9   3       52.10       36.21      8.32 o
  -3   9   3      401.54      388.42     15.09 o
  -2   9   3       94.21      103.23      9.91 o
  -1   9   3      130.38      140.55     21.09 o
   0   9   3      196.40      194.66     15.38 o
   1   9   3        2.24        5.34      5.98 o
   2   9   3       35.89       23.25      7.34 o
   3   9   3        7.55       12.14      6.71 o
   4   9   3      199.73      155.42     37.29 o
   5   9   3       89.60       87.50     14.23 o
   6   9   3      103.50       95.06     15.12 o
   7   9   3      153.36      126.48     17.63 o
   8   9   3       87.36       84.36     16.46 o
   9   9   3       11.02       14.44     16.73 o
  -9  10   3       45.15       37.69     13.22 o
  -8  10   3      182.80      197.98     25.17 o
  -7  10   3        4.99        3.76     10.46 o
  -6  10   3      134.69      156.35     18.29 o
  -5  10   3      518.51      512.04     24.73 o
  -4  10   3      368.19      374.88     18.19 o
  -3  10   3       22.09       31.40      8.09 o
  -2  10   3     1254.90     1215.67     25.79 o
  -1  10   3       23.93       22.79      7.26 o
   0  10   3       72.07       74.45      9.82 o
   1  10   3      155.97      144.65     11.99 o
   2  10   3      358.91      356.47     15.67 o
   3  10   3      127.61      125.32     13.25 o
   4  10   3       94.93       63.56     13.30 o
   5  10   3        9.38       12.50      9.92 o
   6  10   3       21.76       30.14     12.11 o
   7  10   3        7.58       13.06     10.65 o
   8  10   3       11.92       19.23     12.70 o
  -9  11   3       10.62       27.00     12.17 o
  -8  11   3       49.33       62.61     21.83 o
  -7  11   3       23.58       34.84     12.36 o
  -6  11   3        8.91       19.35     11.23 o
  -5  11   3        7.12       11.34     10.26 o
  -4  11   3       82.26       74.61     14.30 o
  -3  11   3      146.18      189.72     15.88 o
  -2  11   3       11.99        5.44      6.72 o
  -1  11   3        3.80       -0.71      6.39 o
   0  11   3      146.96      152.57     12.82 o
   1  11   3        7.06        6.22      6.82 o
   2  11   3       30.82       40.46      9.00 o
   3  11   3      279.46      261.74     18.13 o
   4  11   3       34.81       23.87     10.22 o
   5  11   3       47.46       53.33     13.40 o
   6  11   3      119.96      117.68     17.53 o
   7  11   3      254.12      239.54     23.06 o
  -8  12   3      367.54      400.28     44.63 o
  -7  12   3       26.14       22.44     11.79 o
  -6  12   3      242.30      262.17     41.43 o
  -5  12   3       32.02       36.18     12.30 o
  -4  12   3       74.38       74.73     14.60 o
  -3  12   3      385.22      346.56     19.20 o
  -2  12   3      867.54      763.27     22.93 o
  -1  12   3      140.26      133.15     12.49 o
   0  12   3      301.28      274.92     18.06 o
   1  12   3      265.44      270.03     16.07 o
   2  12   3      570.73      521.12     21.26 o
   3  12   3       12.42       16.82      8.16 o
   4  12   3      144.61      108.24     32.91 o
   5  12   3        7.81       12.13     10.43 o
   6  12   3       72.48       59.37     14.83 o
   7  12   3       33.07       44.83     14.12 o
  -7  13   3        0.01        4.00     10.98 o
  -6  13   3        1.21        1.94      9.55 o
  -5  13   3       11.95        9.51      9.83 o
  -4  13   3        5.74        0.39     10.23 o
  -3  13   3      170.67      203.27     17.67 o
  -2  13   3        8.93       11.14      8.47 o
  -1  13   3       23.17       22.64      8.27 o
   0  13   3       26.97       22.70      8.62 o
   1  13   3       26.19       34.66      8.90 o
   2  13   3      106.70      137.24     15.27 o
   3  13   3       99.69      100.23     17.83 o
   4  13   3        5.51        6.65     10.32 o
   5  13   3      126.94      128.50     18.35 o
   6  13   3       70.94       63.16     15.72 o
  -6  14   3       26.33       42.79     13.84 o
  -5  14   3       49.22       60.48     15.71 o
  -4  14   3        0.53        2.34     10.86 o
  -3  14   3       99.15       86.58     15.31 o
  -2  14   3       11.29       15.54      8.64 o
  -1  14   3      125.71      138.96     15.16 o
   0  14   3      101.56       94.47     12.92 o
   1  14   3      236.08      228.42     20.42 o
   2  14   3        3.41        7.58      8.15 o
   3  14   3        3.12        2.37      9.86 o
   4  14   3        6.71       10.39     10.16 o
   5  14   3       36.96       34.13     12.73 o
  -5  15   3      132.29      139.96     20.54 o
  -4  15   3       16.39       23.51     12.01 o
  -3  15   3      133.99      136.18     18.91 o
  -2  15   3        0.14        9.09      8.42 o
  -1  15   3       11.06        8.94      8.69 o
   0  15   3      145.67      124.44     16.66 o
   1  15   3       96.15       89.05     13.22 o
   2  15   3        1.25        8.81      8.47 o
   3  15   3       38.26       43.24     14.14 o
  -2  16   3        3.07        0.09      9.12 o
  -1  16   3      131.99      150.59     16.74 o
   0  16   3       12.74       22.43      9.24 o
   1  16   3       51.97       41.03     12.29 o
 -12   0   4      122.15       95.39     42.90 o
 -10   0   4      277.66      262.54    114.23 o
  -8   0   4     1111.87     1028.95    175.14 o
  -6   0   4       13.63        6.28      7.44 o
  -4   0   4     1598.71     1458.18    240.07 o
  -2   0   4      293.08      175.35     35.53 o
   0   0   4      899.04      939.56    251.72 o
   2   0   4     1341.93     1308.39     41.72 o
   4   0   4       88.99      103.06     15.93 o
   6   0   4     2931.99     3141.96     99.61 o
   8   0   4     1332.65     1254.54     60.67 o
  10   0   4       73.50       82.10     20.95 o
 -12   1   4        4.43       16.49     11.64 o
 -11   1   4       67.04       57.45     14.90 o
 -10   1   4       29.66       19.50      9.10 o
  -9   1   4      293.51      280.67     32.79 o
  -8   1   4        2.99        2.65      6.63 o
  -7   1   4     1352.40     1321.01    149.93 o
  -6   1   4      136.93      136.32     10.10 o
  -5   1   4     1083.27     1016.71     84.09 o
  -4   1   4      481.83      568.82     46.54 o
  -3   1   4     2474.94     2333.31    247.96 o
  -1   1   4       13.48        7.10      3.02 o
   0   1   4     3870.68     3380.74    375.51 o
   1   1   4      874.60      953.40     19.22 o
   2   1   4      169.38      133.34      7.66 o
   3   1   4     5264.71     5998.46     78.02 o
   4   1   4        4.10        5.18      4.46 o
   5   1   4      936.62     1038.51     19.13 o
   6   1   4        2.04        5.86      6.57 o
   7   1   4      223.25      221.20     18.21 o
   8   1   4        6.39        0.91      7.80 o
   9   1   4      224.25      224.42     21.13 o
  10   1   4       78.68       87.79     16.03 o
 -12   2   4       46.41       46.78     14.99 o
 -11   2   4       36.31       23.51     11.70 o
 -10   2   4      564.32      495.28    134.12 o
  -9   2   4      106.37       84.16     18.22 o
  -8   2   4      586.59      570.45     96.85 o
  -7   2   4      443.25      469.46     44.80 o
  -6   2   4      616.45      595.71     61.39 o
  -5   2   4      460.47      517.81     55.73 o
  -4   2   4        1.50        4.28      2.39 o
  -3   2   4      570.04      605.72     25.86 o
  -2   2   4       33.75       22.07      3.96 o
  -1   2   4      933.27      793.68     56.83 o
   0   2   4      872.30      869.68     75.00 o
   1   2   4     1971.19     2222.19     53.08 o
   2   2   4     1112.92     1097.98     32.23 o
   3   2   4      107.97      132.46      7.59 o
   4   2   4     1159.73     1183.09     22.74 o
   5   2   4      171.80      197.36     10.46 o
   6   2   4      532.05      504.39     19.32 o
   7   2   4      251.89      267.19     19.63 o
   8   2   4      194.15      206.25     19.24 o
   9   2   4       23.94        4.93      9.30 o
  10   2   4      161.82      184.92     21.36 o
 -12   3   4       48.15       74.76     17.47 o
 -11   3   4      110.47      101.12     14.41 o
 -10   3   4       28.35       33.20     10.89 o
  -9   3   4       88.34       88.14     13.57 o
  -8   3   4        2.61        3.00      7.82 o
  -7   3   4       10.29       14.23      6.29 o
  -6   3   4      388.77      370.66     43.75 o
  -5   3   4      654.82      592.76     25.73 o
  -4   3   4     1053.81     1024.27     38.63 o
  -3   3   4       57.65       52.51      5.32 o
  -2   3   4      512.57      568.95     41.57 o
  -1   3   4       42.69       29.77      4.40 o
   0   3   4     1133.41     1211.36     23.92 o
   2   3   4        1.23        9.42      4.02 o
   3   3   4      117.42      123.13     12.17 o
   4   3   4       49.51       34.51      6.12 o
   5   3   4        0.25        6.40      5.25 o
   6   3   4      358.44      348.75     17.95 o
   7   3   4       25.34       38.01     10.32 o
   8   3   4        9.42        7.70      8.62 o
   9   3   4      121.10      144.45     18.10 o
  10   3   4        0.05        0.86      9.61 o
 -11   4   4        7.20       13.39      9.82 o
 -10   4   4      112.03      108.95     15.05 o
  -9   4   4        0.64        1.75      7.89 o
  -8   4   4       70.84       79.57     15.47 o
  -7   4   4      395.63      441.53     40.61 o
  -6   4   4      810.55      770.60     34.91 o
  -5   4   4      534.66      574.67     17.79 o
  -4   4   4      339.03      331.56     14.32 o
  -3   4   4     2543.92     2675.03    173.09 o
  -2   4   4     1719.04     1686.59     65.85 o
  -1   4   4        1.12        7.11      3.07 o
   0   4   4      968.48     1010.87     22.65 o
   1   4   4      451.03      381.92     38.20 o
   2   4   4      125.13      117.93      7.37 o
   3   4   4      137.69      147.83      9.36 o
   4   4   4       93.56      113.38      8.68 o
   5   4   4      335.44      267.00     13.37 o
   6   4   4      198.60      231.01     13.92 o
   7   4   4      184.02      187.70     15.25 o
   8   4   4      329.01      337.08     22.10 o
   9   4   4      137.84      137.64     18.01 o
  10   4   4       89.96       96.26     16.62 o
 -11   5   4        0.67       11.21      9.34 o
 -10   5   4       89.58       70.60     23.67 o
  -9   5   4      127.37      115.50     18.36 o
  -8   5   4        4.07       12.25      7.34 o
  -7   5   4      213.27      215.26     16.70 o
  -6   5   4        0.09        0.13      5.63 o
  -5   5   4      239.84      272.57     13.27 o
  -4   5   4      184.81      112.53     23.25 o
  -3   5   4     1329.88     1321.83    105.04 o
  -2   5   4      642.43      601.21     14.10 o
  -1   5   4      648.56      673.00     13.56 o
   0   5   4      337.30      310.08      8.78 o
   2   5   4        8.06        1.56      3.60 o
   3   5   4       68.44       54.90      7.33 o
   4   5   4       88.97       89.24      8.34 o
   5   5   4       46.90       47.51      8.54 o
   6   5   4       12.31       14.44      7.91 o
   7   5   4        1.15        0.51      6.48 o
   8   5   4      157.27      168.02     18.08 o
   9   5   4        0.57       -1.32      8.23 o
  10   5   4        0.01       -8.12      8.91 o
 -11   6   4       18.44       23.13     10.12 o
 -10   6   4       64.77       64.57     12.75 o
  -9   6   4      104.65       98.26     16.33 o
  -8   6   4      386.83      401.00     31.58 o
  -7   6   4      202.93      195.63     17.59 o
  -6   6   4       73.47       61.23      9.13 o
  -5   6   4       21.39       18.60      5.82 o
  -4   6   4       15.70       31.95      5.33 o
  -3   6   4      852.36      896.13     16.24 o
  -2   6   4     1440.76     1515.95     27.84 o
  -1   6   4       19.17       23.75      4.28 o
   0   6   4      485.28      485.70     11.05 o
   1   6   4     1621.63     1651.55     34.52 o
   2   6   4        0.02       -2.26      3.83 o
   3   6   4      218.95      213.22     10.63 o
   4   6   4        0.01       -1.76      4.71 o
   5   6   4      263.27      259.59     14.16 o
   6   6   4      137.04      125.64     11.99 o
   7   6   4       64.47       78.43     13.14 o
   8   6   4       51.24       41.87     10.56 o
   9   6   4      161.10      184.38     20.12 o
 -11   7   4        9.74       23.20     10.25 o
 -10   7   4       26.12       24.87     10.65 o
  -9   7   4      154.91      148.44     19.80 o
  -8   7   4       24.56       22.24      8.20 o
  -7   7   4        5.55        9.25      7.20 o
  -6   7   4      398.73      421.92     34.44 o
  -5   7   4        8.45       17.79      6.89 o
  -4   7   4      699.59      739.97     16.90 o
  -3   7   4      571.46      585.08     13.17 o
  -2   7   4      396.84      421.00     11.12 o
  -1   7   4      260.22      290.28     10.48 o
   0   7   4      274.21      257.26      9.03 o
   1   7   4       76.88       66.56      6.42 o
   2   7   4      354.65      316.03     10.68 o
   3   7   4      197.29      208.62     13.89 o
   4   7   4      103.23       87.03      8.14 o
   5   7   4        2.56        3.57      6.37 o
   6   7   4       97.72       96.96     11.42 o
   7   7   4       99.06       82.19     11.33 o
   8   7   4       25.37       38.10     13.04 o
   9   7   4       70.22       89.58     14.96 o
 -10   8   4        0.08       10.88      9.89 o
  -9   8   4       90.22       82.88     13.56 o
  -8   8   4       23.47       25.85      8.58 o
  -7   8   4      286.47      264.61     20.93 o
  -6   8   4        0.18        7.51      6.79 o
  -5   8   4      148.29      167.75     11.35 o
  -4   8   4       65.45       80.32      8.29 o
  -3   8   4      461.39      433.19     13.48 o
  -2   8   4      219.28      216.59     10.43 o
  -1   8   4      102.63      101.99      8.22 o
   0   8   4        9.59        7.99      4.98 o
   1   8   4       19.70       26.93      6.11 o
   2   8   4       18.12       20.82      6.12 o
   3   8   4       94.17      114.74     10.49 o
   4   8   4      125.14       99.80     19.52 o
   5   8   4      707.30      665.65     23.38 o
   6   8   4        9.15       22.99      8.91 o
   7   8   4      703.23      681.25     31.93 o
   8   8   4       46.71       37.48     14.22 o
   9   8   4      146.67      141.78     21.44 o
 -10   9   4      137.57      164.80     66.10 o
  -9   9   4        2.07       -0.05     10.77 o
  -8   9   4       23.36       31.15     12.52 o
  -7   9   4       64.20       67.90     14.41 o
  -6   9   4      398.45      346.99     27.25 o
  -5   9   4      141.49      140.76     16.67 o
  -4   9   4      289.95      318.76     17.47 o
  -3   9   4       87.21       79.87     11.30 o
  -2   9   4     1319.62     1376.79     29.68 o
  -1   9   4      132.51      151.82     11.38 o
   0   9   4     2164.31     2403.49     72.54 o
   1   9   4        0.21        4.02      6.16 o
   2   9   4      997.96      878.80     42.42 o
   3   9   4       81.72       86.75     11.53 o
   4   9   4      282.89      208.78     49.63 o
   5   9   4      719.05      674.13     31.43 o
   6   9   4      152.47      125.02     16.82 o
   7   9   4       66.20       91.94     16.04 o
   8   9   4        2.76       -4.10     12.84 o
  -9  10   4       83.85       95.01     27.84 o
  -8  10   4        0.05       -7.33     10.07 o
  -7  10   4      267.68      276.33     29.09 o
  -6  10   4        1.28        3.39      9.32 o
  -5  10   4      922.41      944.86     36.21 o
  -4  10   4       66.91       57.43     11.32 o
  -3  10   4      125.27      129.55     13.84 o
  -2  10   4      128.07      140.72     13.84 o
  -1  10   4      206.31      212.55     13.59 o
   0  10   4       34.71       26.98      7.50 o
   1  10   4        0.53        3.06      6.43 o
   2  10   4      110.30      110.37     12.77 o
   3  10   4      736.77      679.98     23.46 o
   4  10   4        6.06       13.21      9.81 o
   5  10   4      244.33      215.52     20.06 o
   6  10   4       14.52       16.96     11.12 o
   7  10   4        2.88       -9.82      9.82 o
   8  10   4        7.05       11.35     13.86 o
  -9  11   4        0.25        2.73     10.99 o
  -8  11   4        0.23        1.08     10.55 o
  -7  11   4        5.49        0.79     10.48 o
  -6  11   4      447.36      457.91     45.13 o
  -5  11   4       18.08       21.09     11.30 o
  -4  11   4      227.07      234.49     20.65 o
  -3  11   4      279.27      259.66     18.87 o
  -2  11   4      350.71      337.56     18.38 o
  -1  11   4       26.93       36.42      8.54 o
   0  11   4      215.80      218.38     19.57 o
   1  11   4       65.19       70.58     10.02 o
   2  11   4        0.10       -2.44      6.88 o
   3  11   4      106.62      123.19     14.78 o
   4  11   4        2.86        5.66      9.59 o
   5  11   4        8.02       18.17     11.14 o
   6  11   4        2.96        6.47     10.89 o
   7  11   4      158.60      151.67     19.85 o
  -8  12   4        0.75        1.04     11.86 o
  -7  12   4        0.56        8.94     10.60 o
  -6  12   4      275.90      261.85     23.69 o
  -5  12   4      148.51      165.83     21.19 o
  -4  12   4        7.82       10.73     10.14 o
  -3  12   4      294.68      314.09     18.98 o
  -2  12   4       21.86       38.11     10.28 o
  -1  12   4       22.45       17.57      8.74 o
   0  12   4       24.09       22.43      7.69 o
   1  12   4       47.35       42.79     10.00 o
   2  12   4      310.89      303.18     18.97 o
   3  12   4        0.13       -2.79      9.69 o
   4  12   4        7.16       12.28     10.45 o
   5  12   4        0.48        2.00     10.31 o
   6  12   4        8.92       14.68     12.45 o
  -7  13   4       19.43       46.35     20.75 o
  -6  13   4        2.49        9.41     11.25 o
  -5  13   4       74.76       91.46     16.22 o
  -4  13   4       26.62       19.21     11.72 o
  -3  13   4       16.03        9.35      8.04 o
  -2  13   4        3.86       16.43      9.16 o
  -1  13   4       16.44       12.13      8.51 o
   0  13   4        0.76        4.00      7.90 o
   1  13   4        1.86       -4.08      7.06 o
   2  13   4       57.01       62.01     11.61 o
   3  13   4       28.58       28.26     12.11 o
   4  13   4        1.01        6.46     10.15 o
   5  13   4       71.58       70.42     15.56 o
  -6  14   4       35.56       55.74     19.17 o
  -5  14   4       49.84       35.03     12.66 o
  -4  14   4        9.50       19.23     10.90 o
  -3  14   4       37.68       27.05      9.83 o
  -2  14   4      130.51       79.18     12.88 o
  -1  14   4        2.06        4.68      7.85 o
   0  14   4        2.78        6.67      8.94 o
   1  14   4        5.41        4.03      8.79 o
   2  14   4       20.87       28.04      9.60 o
   3  14   4      113.26      112.52     19.07 o
   4  14   4        4.20        7.95     10.11 o
  -4  15   4       49.30       65.59     15.52 o
  -3  15   4      218.51      208.58     21.16 o
  -2  15   4        7.81       16.37      9.00 o
  -1  15   4       13.34       17.05      9.43 o
   0  15   4      145.84      124.99     16.58 o
   1  15   4       85.45       89.34     15.78 o
   2  15   4        0.06       -4.44     12.30 o
   3  15   4       61.01       64.76     17.13 o
 -11   0   5      125.33       73.18     24.14 o
  -9   0   5      941.39      854.93    506.76 o
  -7   0   5        4.73        2.60      8.48 o
  -5   0   5      221.23      239.80     45.81 o
  -3   0   5       62.98       64.14     13.53 o
  -1   0   5    13316.43    11560.43   1975.55 o
   1   0   5     1398.17     1437.79     29.75 o
   3   0   5       29.56       12.17      7.46 o
   5   0   5      447.81      515.89     36.43 o
   7   0   5      148.20      154.09     23.51 o
   9   0   5       23.23       17.11     14.53 o
 -12   1   5       43.76       50.78     15.43 o
 -11   1   5       16.40       29.38     13.07 o
 -10   1   5       27.11       25.63     10.94 o
  -9   1   5      168.76      113.53     40.39 o
  -8   1   5        2.27       -0.11      7.29 o
  -7   1   5        2.86        1.15      5.52 o
  -6   1   5       18.28       20.14      4.87 o
  -5   1   5       83.65       88.95      9.83 o
  -4   1   5     2560.60     2689.53    248.87 o
  -3   1   5      389.71      476.25     40.10 o
  -2   1   5      302.63      339.34     30.28 o
  -1   1   5       87.24       83.05     15.85 o
   1   1   5      804.20     1015.89     23.66 o
   2   1   5     1003.58     1197.18     19.40 o
   4   1   5      909.81      893.72     32.57 o
   5   1   5       60.02       58.08      8.29 o
   6   1   5      142.29      155.07     13.52 o
   7   1   5       20.92        9.35      8.30 o
   8   1   5      155.68      154.28     17.87 o
   9   1   5        6.58       13.24      9.29 o
  10   1   5        4.24        2.80      9.59 o
 -12   2   5      103.69      104.06     30.55 o
 -11   2   5        4.18       13.57     10.34 o
 -10   2   5       70.93       59.95     28.39 o
  -9   2   5       19.86        2.94      8.26 o
  -8   2   5      107.68      124.68     24.58 o
  -7   2   5        4.24        7.76      6.04 o
  -6   2   5       45.77       27.06      7.11 o
  -5   2   5       37.16       52.84      5.27 o
  -4   2   5       42.63       55.78      6.14 o
  -3   2   5      554.61      592.78     77.30 o
  -2   2   5      569.71      555.95     69.17 o
  -1   2   5      748.77      660.62     73.23 o
   0   2   5       49.09       66.79     12.42 o
   1   2   5       10.08       38.07      5.12 o
   2   2   5      325.02      266.54      9.62 o
   3   2   5     2227.54     2100.05     49.33 o
   4   2   5        9.61        0.49      4.81 o
   5   2   5      832.28      755.14     25.89 o
   6   2   5      860.48      882.76     25.71 o
   7   2   5      120.01      123.19     15.61 o
   8   2   5       19.25       26.69     10.07 o
   9   2   5      101.98       92.89     15.69 o
  10   2   5        0.68       -0.90      8.74 o
 -12   3   5       36.15       50.05     15.12 o
 -11   3   5      108.13       86.12     21.21 o
 -10   3   5       36.38       37.48     13.23 o
  -9   3   5       17.19        7.45      8.57 o
  -8   3   5      434.44      403.40     80.87 o
  -7   3   5      811.55      758.30     80.05 o
  -6   3   5      719.44      660.19     99.86 o
  -5   3   5      170.64      226.92     21.49 o
  -4   3   5      127.21      137.81      8.42 o
  -3   3   5        4.44       10.80      4.34 o
  -2   3   5      113.46       91.00      6.69 o
  -1   3   5     1033.40     1206.10     23.07 o
   0   3   5        2.88        2.51      3.05 o
   1   3   5      400.79      472.04     11.91 o
   2   3   5      390.97      405.45     11.88 o
   3   3   5     1156.30     1191.84     27.93 o
   4   3   5       71.70       68.70      7.70 o
   5   3   5        2.67       -5.33      5.33 o
   6   3   5        4.75        1.54      6.59 o
   7   3   5       25.38       24.03      9.67 o
   8   3   5      199.59      214.42     20.42 o
   9   3   5       11.34        6.63      9.15 o
 -11   4   5       25.77       30.80     12.43 o
 -10   4   5        1.07       -0.23      8.41 o
  -9   4   5      122.07      126.23     18.69 o
  -8   4   5       38.43       44.86     10.87 o
  -7   4   5        1.69       -0.68      6.41 o
  -6   4   5       12.23       13.47      6.53 o
  -5   4   5       32.32       40.33      6.54 o
  -4   4   5      420.89      388.80     18.81 o
  -3   4   5      319.59      313.71     14.05 o
  -2   4   5     1144.60     1090.07     50.45 o
  -1   4   5     1263.35     1321.75     21.97 o
   0   4   5        4.32        3.52      3.57 o
   1   4   5     1018.23     1021.68     27.59 o
   2   4   5     3819.49     3890.45    123.89 o
   3   4   5      759.36      773.63     18.91 o
   4   4   5      149.43      137.98      9.66 o
   5   4   5      749.26      745.39     29.25 o
   6   4   5      872.84      882.66     26.46 o
   7   4   5      424.27      426.41     23.03 o
   8   4   5      228.48      270.49     22.34 o
   9   4   5      205.54      225.42     21.80 o
 -11   5   5      140.01      161.70     32.30 o
 -10   5   5       64.50       49.57     13.85 o
  -9   5   5      293.20      245.95     44.79 o
  -8   5   5      419.57      399.22     54.22 o
  -7   5   5      783.95      738.60     63.95 o
  -6   5   5      935.04      917.44     70.06 o
  -5   5   5        0.08        6.78      5.43 o
  -4   5   5      816.91      834.83     49.36 o
  -3   5   5     1078.60      989.01     57.47 o
  -2   5   5       64.66       85.14      5.88 o
  -1   5   5       16.90       17.82      4.22 o
   0   5   5      269.82      235.48      8.50 o
   1   5   5        0.20        4.96      3.55 o
   2   5   5      146.57      166.75      9.54 o
   3   5   5       68.00       72.49      7.86 o
   4   5   5      209.21      208.57     11.18 o
   5   5   5      450.70      412.08     16.57 o
   6   5   5       97.41      105.16     12.55 o
   7   5   5       95.05       96.24     12.87 o
   8   5   5       14.41       16.78      9.85 o
   9   5   5       11.86       16.52     10.21 o
 -11   6   5       25.45       32.22     11.39 o
 -10   6   5       43.28       59.14     14.83 o
  -9   6   5      127.95      121.35     21.78 o
  -8   6   5      138.96      141.66     13.10 o
  -7   6   5      444.69      431.14     39.64 o
  -6   6   5        0.17        0.73      7.56 o
  -5   6   5      390.22      370.39     42.07 o
  -4   6   5       47.16       41.65      6.97 o
  -3   6   5      110.15      103.29      7.85 o
  -2   6   5       58.30       39.22      6.08 o
  -1   6   5       23.45       32.94      5.16 o
   0   6   5      591.59      590.15     17.76 o
   1   6   5       41.40       54.06      6.58 o
   2   6   5     1504.11     1674.45     38.01 o
   3   6   5       67.68       92.47      8.72 o
   4   6   5      613.49      590.13     18.41 o
   5   6   5      441.25      423.66     17.15 o
   6   6   5     1173.90     1079.09     45.29 o
   7   6   5      402.29      383.23     20.14 o
   8   6   5      187.53      159.56     18.61 o
   9   6   5       24.07       21.30     11.15 o
 -11   7   5      141.05      152.83     32.59 o
 -10   7   5       11.30       22.92     10.08 o
  -9   7   5       70.58       89.34     13.98 o
  -8   7   5       43.09       43.76      9.69 o
  -7   7   5        0.27        4.07      6.55 o
  -6   7   5        3.40       10.16      7.28 o
  -5   7   5       30.94       18.17      6.38 o
  -4   7   5        3.72        1.40      5.31 o
  -3   7   5       89.63       84.77      8.27 o
  -2   7   5       48.75       39.95      5.66 o
  -1   7   5       41.13       56.45      6.06 o
   0   7   5       86.18      105.95      7.52 o
   1   7   5       48.36       48.22      6.14 o
   2   7   5      226.46      249.15     11.38 o
   3   7   5       88.15       84.29      8.74 o
   4   7   5       70.63       82.22      9.02 o
   5   7   5      441.48      434.60     22.99 o
   6   7   5        0.00       -4.54      6.78 o
   7   7   5        2.27       -6.39      6.54 o
   8   7   5      112.13      117.62     16.45 o
 -10   8   5       11.50        5.22      9.89 o
  -9   8   5       29.45       33.58     12.55 o
  -8   8   5        0.82        3.79      6.79 o
  -7   8   5       66.90       64.87     10.60 o
  -6   8   5      159.58      126.34     12.97 o
  -5   8   5      102.16       99.40     10.48 o
  -4   8   5        8.45        1.73      6.43 o
  -3   8   5      886.96      923.45     21.91 o
  -2   8   5      473.88      473.43     24.13 o
  -1   8   5       67.52       92.26      8.33 o
   0   8   5      638.71      615.59     17.49 o
   1   8   5       73.56       76.45      8.93 o
   2   8   5        0.49        1.09      5.53 o
   3   8   5        3.28       12.39      6.61 o
   4   8   5      208.20      159.68     27.50 o
   5   8   5      123.96       98.73     13.09 o
   6   8   5        5.00       -0.38      7.60 o
   7   8   5        1.09        0.84      9.21 o
   8   8   5      207.84      206.01     24.17 o
 -10   9   5        4.60       -8.19     14.17 o
  -9   9   5       33.00       53.64     19.55 o
  -8   9   5        5.55        3.49     14.33 o
  -7   9   5        4.18       11.49      9.63 o
  -6   9   5       25.69       25.32     12.38 o
  -5   9   5       29.12       19.48     10.27 o
  -4   9   5      173.67      199.55     15.50 o
  -3   9   5        4.77       -5.30      6.59 o
  -2   9   5      103.32      119.02     12.75 o
  -1   9   5      811.88      821.42     24.96 o
   0   9   5        6.46        3.87      5.78 o
   1   9   5      210.74      211.11     16.63 o
   2   9   5        0.77       -2.79      6.10 o
   3   9   5      153.67      147.28     13.91 o
   4   9   5       98.92       63.09     19.45 o
   5   9   5       31.44       41.52     12.20 o
   6   9   5        0.30       -2.09      9.94 o
   7   9   5       25.81       19.53     13.41 o
   8   9   5       88.14       80.53     36.11 o
  -9  10   5      147.08      176.56     37.66 o
  -8  10   5      103.96      108.36     19.70 o
  -7  10   5       24.38       23.84     11.86 o
  -6  10   5        5.75        5.01      9.38 o
  -5  10   5        8.86        4.75      9.39 o
  -4  10   5      343.88      342.63     22.01 o
  -3  10   5      121.65      146.23     14.25 o
  -2  10   5       75.44       58.99     10.76 o
  -1  10   5        0.11       -1.65      7.09 o
   0  10   5       65.29       67.33      9.69 o
   1  10   5       60.29       59.53     10.32 o
   2  10   5      125.27      127.59     13.30 o
   3  10   5       78.96       65.06     11.31 o
   4  10   5      694.44      536.40    114.18 o
   5  10   5        0.02        5.61      9.87 o
   6  10   5       86.54       94.18     16.66 o
   7  10   5       29.29       37.43     16.37 o
  -8  11   5       68.97       96.02     23.32 o
  -7  11   5        5.92       21.97     11.42 o
  -6  11   5        0.05        2.98      9.74 o
  -5  11   5        3.14       18.60      9.91 o
  -4  11   5       94.28       84.26     12.56 o
  -3  11   5       31.16       33.83      9.75 o
  -2  11   5        1.98       -2.92      7.24 o
  -1  11   5       12.53       13.71      8.50 o
   0  11   5       43.86       57.04     10.91 o
   1  11   5       86.71       66.39     10.97 o
   2  11   5      193.97      186.00     22.47 o
   3  11   5      289.07      273.05     19.82 o
   4  11   5        9.97       11.11     10.38 o
   5  11   5        0.44        8.59     10.65 o
   6  11   5        1.93        6.32     11.15 o
  -8  12   5        2.90       13.51     11.35 o
  -7  12   5        1.58        6.64     10.10 o
  -6  12   5      252.31      285.85     51.00 o
  -5  12   5       84.23       87.93     16.16 o
  -4  12   5      271.69      256.35     25.12 o
  -3  12   5       59.71       67.69     11.73 o
  -2  12   5      143.07      164.31     16.16 o
  -1  12   5      153.42      145.31     15.13 o
   0  12   5      107.03      112.09     15.82 o
   1  12   5      276.01      269.47     21.38 o
   2  12   5      303.83      316.70     22.19 o
   3  12   5        6.01        5.32     10.44 o
   4  12   5      157.14      125.92     29.70 o
   5  12   5        0.82        7.70     11.02 o
   6  12   5       36.73       28.45     13.24 o
  -7  13   5       56.85       70.50     16.66 o
  -6  13   5       51.93       48.80     13.53 o
  -5  13   5       20.82       60.19     14.43 o
  -4  13   5       49.47       40.79     12.72 o
  -3  13   5       57.67       45.60     10.48 o
  -2  13   5      226.88      221.19     17.95 o
  -1  13   5        3.61        1.16      8.28 o
   0  13   5       33.52       43.59     12.36 o
   1  13   5      101.08      117.84     16.28 o
   2  13   5        0.16       -1.09      8.22 o
   3  13   5      100.95      111.04     17.92 o
   4  13   5        1.56        6.72     10.43 o
   5  13   5       10.41        9.96     11.57 o
  -5  14   5       52.61       70.34     15.61 o
  -4  14   5        1.21       -4.52      7.86 o
  -3  14   5       22.52       34.14      9.73 o
  -2  14   5        5.71        0.03      7.25 o
  -1  14   5      209.56      168.33     18.89 o
   0  14   5       24.03       20.79     11.17 o
   1  14   5      153.80      134.30     18.02 o
   2  14   5       80.86       78.29     14.87 o
   3  14   5       71.28       69.07     21.76 o
  -4  15   5       41.41       36.73     12.28 o
  -3  15   5       64.51       34.19     11.73 o
  -2  15   5       33.66       33.83     10.77 o
  -1  15   5       28.51       40.09     11.98 o
   0  15   5        3.92        4.46      9.41 o
   1  15   5        0.48        2.40      9.42 o
 -12   0   6        9.04       -3.29     20.02 o
 -10   0   6       80.17       61.01     21.48 o
  -8   0   6     1014.69      781.81    486.74 o
  -6   0   6       67.12       52.99     18.91 o
  -4   0   6     2700.56     2716.42    481.86 o
  -2   0   6      913.57      864.78    196.56 o
   0   0   6      234.89      238.75     51.18 o
   2   0   6     4259.29     4365.15    125.48 o
   4   0   6      544.72      589.41     48.76 o
   6   0   6      502.66      435.38     32.23 o
   8   0   6       43.03       50.07     16.86 o
 -12   1   6        0.43       -3.65     11.91 o
 -11   1   6        0.76       -4.46      8.19 o
 -10   1   6       31.23       25.46     14.75 o
  -9   1   6        1.15        3.45      8.61 o
  -8   1   6       66.55       40.68     14.12 o
  -7   1   6      327.01      272.97     64.81 o
  -6   1   6        3.39        3.65      5.32 o
  -5   1   6      297.30      304.99     38.19 o
  -4   1   6      719.87      751.55     82.37 o
  -3   1   6      119.84      167.57     16.49 o
  -2   1   6      369.20      374.91     34.92 o
  -1   1   6       19.44        7.34      3.36 o
   0   1   6     2690.04     2785.31     78.33 o
   1   1   6        0.60        2.57      3.98 o
   2   1   6     1067.98      804.37    143.40 o
   3   1   6      632.44      625.73     23.97 o
   4   1   6        1.24        9.91      6.17 o
   5   1   6      926.48      961.44     27.76 o
   6   1   6       56.87       59.30     10.22 o
   7   1   6      542.86      534.30     26.12 o
   8   1   6       47.66       64.04     13.04 o
   9   1   6       64.88       51.45     12.86 o
 -12   2   6       14.48       16.89     13.22 o
 -11   2   6       64.32       34.47     23.28 o
 -10   2   6      110.67       92.26     30.38 o
  -9   2   6      167.25      127.72     30.82 o
  -8   2   6        9.97       10.79      9.87 o
  -7   2   6      361.88      341.11     56.48 o
  -6   2   6       98.56      103.67     14.25 o
  -5   2   6      273.62      255.85     24.31 o
  -4   2   6      584.41      573.38     49.60 o
  -3   2   6       71.01       56.04      7.96 o
  -2   2   6     1638.57     1638.80     93.77 o
  -1   2   6     1483.16     1193.23    146.59 o
   0   2   6     1374.70     1056.22    151.35 o
   1   2   6     1344.78     1415.98     32.24 o
   2   2   6      886.39      949.85     22.01 o
   3   2   6        2.97        8.42      5.50 o
   4   2   6       66.88       67.18      8.92 o
   5   2   6      407.04      378.70     15.92 o
   6   2   6       46.58       51.51     10.10 o
   7   2   6        0.29        4.00      7.92 o
   8   2   6        0.51       -2.89      7.59 o
   9   2   6       31.90       27.59     11.38 o
 -11   3   6        4.22       21.26     10.34 o
 -10   3   6        7.65        3.56      9.34 o
  -9   3   6        3.02        9.65      9.58 o
  -8   3   6      436.20      434.15     62.02 o
  -7   3   6        1.96        2.17      6.29 o
  -6   3   6       21.19       24.49      6.45 o
  -5   3   6      582.34      549.67     43.71 o
  -4   3   6        0.58       -4.34      4.34 o
  -3   3   6      693.54      733.09     42.24 o
  -2   3   6       82.48       98.61      7.50 o
  -1   3   6     2072.40     1863.38     27.06 o
   0   3   6       15.31       15.94      3.58 o
   1   3   6      380.50      424.61     14.13 o
   2   3   6      877.02      838.07     22.40 o
   3   3   6        3.81       14.51      6.09 o
   4   3   6      444.75      405.50     17.71 o
   5   3   6      120.52      140.38     11.69 o
   6   3   6      177.75      160.63     14.77 o
   7   3   6       87.96       70.18     13.12 o
   8   3   6       57.38       58.35     12.97 o
   9   3   6        1.64       11.73     10.09 o
 -11   4   6        1.84        6.24     10.42 o
 -10   4   6       83.24       83.33     16.13 o
  -9   4   6       25.46       25.36     11.13 o
  -8   4   6        5.84        7.95      7.10 o
  -7   4   6        6.00       16.30      7.39 o
  -6   4   6        0.67        1.46      6.06 o
  -5   4   6      767.32      788.64     80.65 o
  -4   4   6        7.00       17.00      5.94 o
  -3   4   6      148.73      170.00      9.66 o
  -2   4   6      166.81      128.64     10.96 o
  -1   4   6      184.82      181.15      8.18 o
   0   4   6       56.66       58.50      6.88 o
   1   4   6      125.64      103.52      8.02 o
   2   4   6      617.62      712.63     21.41 o
   3   4   6      255.24      249.33     12.72 o
   4   4   6        7.03        7.48      6.11 o
   5   4   6       12.38       11.09      7.12 o
   6   4   6      237.89      213.09     16.37 o
   7   4   6        6.21        3.17      7.61 o
   8   4   6        5.29       12.00      9.78 o
   9   4   6       21.40       19.92     10.96 o
 -11   5   6       33.92       37.16     15.57 o
 -10   5   6      554.11      568.24    132.02 o
  -9   5   6        8.64        7.05      8.66 o
  -8   5   6        6.26        6.08      6.68 o
  -7   5   6       66.70       49.97      9.65 o
  -6   5   6       48.45       46.26      8.91 o
  -5   5   6      252.57      259.41     22.44 o
  -4   5   6       26.26       17.22      6.27 o
  -3   5   6       17.33       16.45      5.90 o
  -2   5   6      847.86      919.16     18.19 o
  -1   5   6       14.67       17.09      4.68 o
   0   5   6        0.98        7.18      4.95 o
   1   5   6      567.71      511.01     18.41 o
   2   5   6      175.06      170.46     10.28 o
   3   5   6      153.77      180.62     13.54 o
   4   5   6      467.28      464.82     21.27 o
   5   5   6      129.84      118.64     13.02 o
   6   5   6        3.46       -1.24      6.45 o
   7   5   6       30.81       34.80     10.07 o
   8   5   6       71.18       49.16     15.62 o
 -11   6   6       44.42       58.15     16.90 o
 -10   6   6        3.66        5.35      8.67 o
  -9   6   6        0.03       -2.04      7.82 o
  -8   6   6       15.95       24.87      8.62 o
  -7   6   6      167.99      181.79     17.21 o
  -6   6   6        8.44        7.71      6.40 o
  -5   6   6      623.03      590.29     43.90 o
  -4   6   6      110.96      102.53      9.14 o
  -3   6   6      906.69      920.36     19.27 o
  -2   6   6      679.39      711.16     16.89 o
  -1   6   6      320.81      313.22     11.07 o
   0   6   6      369.74      379.47     16.28 o
   1   6   6       52.26       54.34      7.10 o
   2   6   6      195.56      217.96     11.56 o
   3   6   6       87.22       76.69      8.66 o
   4   6   6       32.15       34.49      6.96 o
   5   6   6      151.66      128.39     13.44 o
   6   6   6      155.40      163.68     15.55 o
   7   6   6       10.65       20.24      8.91 o
   8   6   6       12.22       15.97      9.96 o
 -10   7   6       76.05       67.91     18.72 o
  -9   7   6       12.47        9.41      8.52 o
  -8   7   6       35.58       42.31      9.53 o
  -7   7   6      135.39      121.21     14.98 o
  -6   7   6        7.86       18.67      7.57 o
  -5   7   6      142.83      137.19     10.65 o
  -4   7   6      322.75      334.79     25.10 o
  -3   7   6      136.91      155.54     10.49 o
  -2   7   6     1283.23     1373.39     48.19 o
   0   7   6       21.83       28.94      6.16 o
   1   7   6      739.08      730.44     18.79 o
   2   7   6      321.90      308.49     13.13 o
   3   7   6      221.95      240.13     12.90 o
   4   7   6       22.29       20.90      6.47 o
   5   7   6        1.82        5.40      8.11 o
   6   7   6      101.76       99.23     13.14 o
   7   7   6      156.56      159.33     16.31 o
   8   7   6       48.96       63.14     13.47 o
 -10   8   6        7.40       15.21     11.20 o
  -9   8   6        6.86        3.78      9.32 o
  -8   8   6       12.36       15.60      8.68 o
  -7   8   6      886.65      825.05    105.37 o
  -6   8   6      779.32      793.12     95.76 o
  -5   8   6      452.04      467.16     29.71 o
  -4   8   6      274.99      290.22     18.97 o
  -3   8   6      164.05      166.30     12.38 o
  -2   8   6        2.96        1.70      6.46 o
  -1   8   6      308.67      288.04     16.92 o
   0   8   6      193.12      204.04     16.50 o
   1   8   6       92.61       82.26      9.66 o
   2   8   6        2.91        2.58      6.12 o
   3   8   6      270.09      264.90     19.81 o
   4   8   6       13.09       12.75      7.88 o
   5   8   6      605.75      540.43     25.87 o
   6   8   6        3.56       -1.20      9.69 o
   7   8   6       41.59       40.36     12.11 o
  -9   9   6       42.12       54.81     14.64 o
  -8   9   6        0.76       -3.34      9.69 o
  -7   9   6        2.77       -6.11      8.94 o
  -6   9   6        9.70       15.11      9.40 o
  -5   9   6      101.17       81.17     14.45 o
  -4   9   6       96.80       93.13     12.67 o
  -3   9   6       25.28       22.66      9.14 o
  -2   9   6      402.50      392.12     18.30 o
  -1   9   6        2.25        2.41      7.24 o
   0   9   6       14.22       18.09      8.89 o
   1   9   6       61.64       48.78      9.49 o
   2   9   6        8.26       10.20      7.33 o
   3   9   6      116.78      128.85     11.99 o
   4   9   6       46.54       43.67     11.61 o
   5   9   6        0.01        2.63      9.64 o
   6   9   6       56.03       43.28     15.97 o
   7   9   6      139.62      126.11     20.79 o
  -9  10   6       57.79       59.20     18.73 o
  -8  10   6       88.23      101.24     22.28 o
  -7  10   6       71.34       85.21     17.64 o
  -6  10   6       59.59       45.91     13.07 o
  -5  10   6      153.27      146.77     18.09 o
  -4  10   6      116.07      105.71     14.21 o
  -3  10   6      328.04      323.14     18.43 o
  -2  10   6      100.69       91.28     12.32 o
  -1  10   6      145.99      152.20     16.86 o
   0  10   6      575.76      490.71     29.27 o
   1  10   6      199.38      207.61     22.47 o
   2  10   6       33.58       32.64      8.92 o
   3  10   6      135.04      141.56     14.69 o
   4  10   6       12.60       15.19     10.65 o
   5  10   6      120.25      106.85     16.59 o
   6  10   6       28.76       21.29     14.92 o
  -8  11   6        1.52        9.01     11.42 o
  -7  11   6       22.70       31.93     12.64 o
  -6  11   6       73.37       60.07     14.19 o
  -5  11   6        0.34        1.88      9.06 o
  -4  11   6       62.45       66.31     12.11 o
  -3  11   6       39.41       48.20     11.04 o
  -2  11   6       18.42       12.13      8.68 o
  -1  11   6       10.78       18.90      9.43 o
   0  11   6       28.82       30.65     10.23 o
   1  11   6      128.15      111.78     15.39 o
   2  11   6      169.45      188.84     24.50 o
   3  11   6      148.53      174.95     19.91 o
   4  11   6       35.25       38.32     11.92 o
   5  11   6      424.78      451.77     27.16 o
   6  11   6       11.73       14.55     13.37 o
  -7  12   6        3.26       -0.23     10.17 o
  -6  12   6        0.92       18.36     10.23 o
  -5  12   6       49.30       48.86     13.71 o
  -4  12   6       73.87       75.79     15.05 o
  -3  12   6      104.37      108.75     14.25 o
  -2  12   6        0.28       -0.34      6.84 o
  -1  12   6      253.84      250.31     21.30 o
   0  12   6       69.40       51.86     12.22 o
   1  12   6      257.02      298.18     22.86 o
   2  12   6      145.92      149.11     33.77 o
   3  12   6       33.17       22.39     15.87 o
   4  12   6       24.41       26.52     11.97 o
   5  12   6       84.91       78.66     15.88 o
  -6  13   6       36.55       30.07     14.28 o
  -5  13   6        4.52       23.39     11.20 o
  -4  13   6      216.20      200.01     20.66 o
  -3  13   6        1.26       10.02      8.20 o
  -2  13   6      154.09      185.65     19.35 o
  -1  13   6        0.11       -1.51      7.77 o
   0  13   6        3.14        7.44      7.98 o
   1  13   6        8.20        5.97      9.31 o
   2  13   6        4.87       25.89     10.38 o
   3  13   6        0.37        4.25     14.07 o
   4  13   6      255.76      180.13     62.54 o
  -5  14   6        6.45       11.09     11.09 o
  -4  14   6        0.91       13.22     10.17 o
  -3  14   6        2.08       -1.12      7.15 o
  -2  14   6       40.12       47.05     12.80 o
  -1  14   6      198.13      185.90     20.15 o
   0  14   6        0.06        3.82      8.66 o
   1  14   6        1.51        3.11      9.05 o
   2  14   6       20.56       22.03     10.42 o
  -2  15   6       18.63       13.76      9.82 o
  -1  15   6        1.76       -1.63      8.80 o
 -11   0   7      235.77      169.12    136.32 o
  -9   0   7       37.90       37.52     28.88 o
  -7   0   7       36.67       34.18     18.10 o
  -5   0   7       88.41       89.28     14.83 o
  -3   0   7      275.84      250.01     54.84 o
  -1   0   7      689.92      496.75    110.54 o
   1   0   7      716.28      776.73     41.17 o
   3   0   7      503.98      496.22     24.38 o
   5   0   7       16.29        9.15      9.76 o
   7   0   7       12.23        9.16     11.87 o
 -11   1   7        0.11       10.52     11.14 o
 -10   1   7       19.55       18.59     12.70 o
  -9   1   7       77.72       44.80     26.69 o
  -8   1   7      595.19      458.59    156.39 o
  -7   1   7       10.30        8.38      9.67 o
  -6   1   7        0.06        3.74      6.36 o
  -5   1   7       29.25       28.98      8.90 o
  -4   1   7      341.46      317.77     40.69 o
  -3   1   7       32.89       37.68      7.45 o
  -2   1   7        0.23        2.16      3.78 o
  -1   1   7      105.66      116.10      9.03 o
   0   1   7      605.69      440.68     69.07 o
   1   1   7       32.60       37.63      5.95 o
   2   1   7       70.84       63.34      8.62 o
   3   1   7      758.38      636.15     37.00 o
   4   1   7      137.59      133.63     11.61 o
   5   1   7       28.32       32.06      8.20 o
   6   1   7        3.47        0.07      7.27 o
   7   1   7        9.56        5.94      8.11 o
   8   1   7       13.59       29.64     10.66 o
 -11   2   7      178.44      134.42     57.08 o
 -10   2   7       49.42       32.62     22.86 o
  -9   2   7       38.32       28.93     12.91 o
  -8   2   7      489.85      356.99    125.15 o
  -7   2   7      543.71      581.70    137.38 o
  -6   2   7        3.24        5.33      6.61 o
  -5   2   7       71.65       90.68      8.67 o
  -4   2   7      290.66      314.39     27.14 o
  -2   2   7       13.17       12.52      5.37 o
  -1   2   7      315.27      245.63     21.71 o
   0   2   7       27.48       35.32      5.95 o
   1   2   7       23.12       20.05      6.83 o
   2   2   7       57.13       62.89      8.65 o
   3   2   7       20.10        8.63      6.18 o
   4   2   7        8.59        5.55      6.27 o
   5   2   7     1072.51      988.27     25.33 o
   6   2   7        7.80       -4.30      6.55 o
   7   2   7      117.31      103.53     15.69 o
   8   2   7       36.33       36.74     11.88 o
 -11   3   7       14.93       38.43     13.87 o
 -10   3   7       34.73       34.41     13.53 o
  -9   3   7      146.56      120.04     23.78 o
  -8   3   7      679.40      607.39    120.44 o
  -7   3   7      193.59      187.98     36.52 o
  -6   3   7     1319.81     1353.13     84.06 o
  -5   3   7      110.24      101.37      9.28 o
  -4   3   7      451.65      480.70     28.00 o
  -3   3   7      154.69      140.91      9.68 o
  -2   3   7     1654.40     1497.97    157.67 o
  -1   3   7      842.56      760.55     33.71 o
   0   3   7      319.37      326.93     16.01 o
   1   3   7       97.40       95.67      7.60 o
   2   3   7       98.49       98.01      9.77 o
   3   3   7       39.88       27.82      7.57 o
   4   3   7      670.40      667.12     20.49 o
   5   3   7       73.95       82.36     10.44 o
   6   3   7       89.83       76.75     11.85 o
   7   3   7        0.17        1.43      8.65 o
   8   3   7        0.53        5.73      9.05 o
 -11   4   7       64.23       66.10     19.66 o
 -10   4   7        3.24        7.90     10.45 o
  -9   4   7        0.51        9.72     10.71 o
  -8   4   7        2.86        1.07      7.60 o
  -7   4   7      649.27      607.87    111.28 o
  -6   4   7        2.94        2.20      6.72 o
  -5   4   7       30.18       34.89      7.53 o
  -4   4   7      314.80      322.62     33.98 o
  -3   4   7        7.60        3.13      5.56 o
  -2   4   7      164.42      139.00      9.44 o
  -1   4   7        7.22       23.03      5.97 o
   0   4   7        0.09        4.87      4.92 o
   1   4   7       89.68       87.05      8.12 o
   2   4   7      447.05      442.61     14.48 o
   3   4   7       90.79       81.82      9.82 o
   4   4   7       27.10       30.19      7.97 o
   5   4   7       23.44       19.95      8.22 o
   6   4   7       13.26       13.55      7.78 o
   7   4   7      357.19      353.10     26.61 o
   8   4   7       13.52       12.53      9.87 o
 -11   5   7       86.56       86.64     19.12 o
 -10   5   7       73.77       62.42     15.63 o
  -9   5   7      187.43      187.71     45.83 o
  -8   5   7        0.02        3.14      6.72 o
  -7   5   7       64.46       50.78      9.84 o
  -6   5   7      182.29      196.22     27.44 o
  -5   5   7      147.30      110.93     18.43 o
  -4   5   7      161.29      212.02     13.16 o
  -3   5   7        6.14        7.60      5.93 o
  -2   5   7      467.94      478.41     14.78 o
  -1   5   7       37.82       35.40      6.92 o
   0   5   7      233.22      232.01     10.85 o
   1   5   7       29.23       32.96      6.57 o
   2   5   7      335.15      329.46     13.27 o
   3   5   7      137.10      155.27     12.08 o
   4   5   7        2.32        1.24      5.89 o
   5   5   7       53.81       54.72     10.47 o
   6   5   7        2.72       -0.59      7.39 o
   7   5   7       15.97       31.60     10.89 o
   8   5   7       19.43       26.59     11.39 o
 -10   6   7       28.90       24.29     12.54 o
  -9   6   7        6.39        4.89     10.94 o
  -8   6   7       17.10       10.96      7.87 o
  -7   6   7       12.03        9.31      7.49 o
  -6   6   7        0.07        2.52      6.18 o
  -5   6   7        0.15       -1.42      5.72 o
  -4   6   7      262.59      272.44     20.70 o
  -3   6   7        5.58       16.87      6.67 o
  -2   6   7      359.88      401.69     14.00 o
  -1   6   7       48.58       65.08      8.79 o
   0   6   7      528.20      538.73     18.81 o
   1   6   7       17.47       16.40      5.56 o
   2   6   7      337.79      339.85     13.75 o
   3   6   7        0.07        0.48      5.39 o
   4   6   7      309.58      324.24     15.86 o
   5   6   7      173.51      152.82     15.01 o
   6   6   7      265.65      245.98     18.55 o
   7   6   7       11.78       10.70      8.49 o
 -10   7   7       21.87       31.08     13.29 o
  -9   7   7       16.19       20.97     10.22 o
  -8   7   7      138.28      149.67     17.43 o
  -7   7   7        4.51       15.72      7.48 o
  -6   7   7       20.22       22.12      8.04 o
  -5   7   7      306.50      290.74     23.80 o
  -4   7   7       71.14       70.30      9.06 o
  -3   7   7      487.94      463.59     15.69 o
  -2   7   7      549.59      527.28     16.17 o
  -1   7   7      550.60      522.46     17.34 o
   0   7   7       47.03       34.36      7.91 o
   1   7   7      805.90      792.17     23.65 o
   2   7   7        9.41        3.33      6.62 o
   3   7   7      108.72      142.56     11.26 o
   4   7   7       73.59       78.98     10.55 o
   5   7   7       79.06       75.89     11.63 o
   6   7   7       10.35       17.65      8.40 o
   7   7   7        4.42        1.98      7.90 o
 -10   8   7       72.86       32.45     24.93 o
  -9   8   7        6.24        3.20     10.02 o
  -8   8   7      190.16      215.50     41.52 o
  -7   8   7       11.24       21.29      8.76 o
  -6   8   7       18.53        9.88      7.91 o
  -5   8   7        9.10        4.06      7.18 o
  -4   8   7     1359.91     1237.07     67.38 o
  -3   8   7       10.32       17.62      7.59 o
  -2   8   7      286.05      274.06     15.07 o
  -1   8   7      209.73      243.44     16.24 o
   0   8   7      282.18      301.15     16.73 o
   1   8   7       52.84       55.21      9.91 o
   2   8   7       64.07       58.92      9.35 o
   3   8   7       72.98       60.37     10.10 o
   4   8   7      383.46      351.22     21.47 o
   5   8   7       36.76       31.42     12.04 o
   6   8   7       61.03       54.85     13.02 o
   7   8   7       13.26        8.38      9.26 o
  -9   9   7        5.61       11.66     14.60 o
  -8   9   7        4.12        5.96      9.84 o
  -7   9   7      117.04      137.00     22.89 o
  -6   9   7       69.02       45.00     13.15 o
  -5   9   7       80.74      104.18     19.70 o
  -4   9   7       11.90       18.10      8.98 o
  -3   9   7      231.76      222.28     18.55 o
  -2   9   7      595.76      567.24     29.12 o
  -1   9   7      268.56      308.80     21.50 o
   0   9   7      194.54      209.57     25.95 o
   1   9   7      418.64      413.69     22.02 o
   2   9   7        7.91        2.08      7.79 o
   3   9   7       23.98       19.50      8.71 o
   4   9   7      127.78      125.68     16.61 o
   5   9   7        0.02       11.79     14.59 o
   6   9   7      117.55      104.71     19.51 o
  -9  10   7        0.06        3.45     10.80 o
  -8  10   7       53.23       53.24     19.27 o
  -7  10   7        2.18       13.10      9.79 o
  -6  10   7       20.68       16.78     11.11 o
  -5  10   7        1.07       -2.86      9.27 o
  -4  10   7        1.30       13.82      8.86 o
  -3  10   7        3.49        8.75      8.06 o
  -2  10   7       51.44       67.69     12.97 o
  -1  10   7       13.43       12.79      8.89 o
   0  10   7        4.41       10.93      8.23 o
   1  10   7      464.15      428.84     22.84 o
   2  10   7        0.65        4.17      7.62 o
   3  10   7      309.63      321.21     25.42 o
   4  10   7      107.56      110.43     14.95 o
   5  10   7       10.02       17.45     14.34 o
   6  10   7      109.82      126.88     20.75 o
  -8  11   7        1.40       11.70     11.72 o
  -7  11   7       87.56       87.68     19.08 o
  -6  11   7        2.21       11.48      9.76 o
  -5  11   7       13.14       16.19     11.57 o
  -4  11   7       56.56       71.13     12.61 o
  -3  11   7      264.09      289.70     29.94 o
  -2  11   7       16.88       24.80      9.89 o
  -1  11   7        6.03       19.79      9.34 o
   0  11   7       23.56       37.16     10.46 o
   1  11   7      232.32      230.43     26.52 o
   2  11   7        9.07       10.35      8.82 o
   3  11   7       42.21       40.65     17.25 o
   4  11   7       99.61       71.56     16.26 o
   5  11   7        6.14        3.31     12.44 o
  -7  12   7      120.22      107.31     23.72 o
  -6  12   7       39.02       40.14     12.43 o
  -5  12   7       19.57       24.75     11.59 o
  -4  12   7      108.95      122.85     18.48 o
  -3  12   7        2.02       -7.45      7.59 o
  -2  12   7       24.35       16.99      9.27 o
  -1  12   7       28.99       24.06      9.69 o
   0  12   7      106.66      122.26     16.26 o
   1  12   7        2.93        3.67      8.36 o
   2  12   7        0.19       11.20      8.51 o
   3  12   7       36.02       44.50     17.20 o
   4  12   7        1.21       16.61     21.02 o
  -6  13   7       97.86      110.21     18.07 o
  -5  13   7       45.89       52.37     14.31 o
  -4  13   7        1.46        0.69      9.22 o
  -3  13   7       35.98       41.50     11.22 o
  -2  13   7       61.21       56.53     12.51 o
  -1  13   7        1.97        4.01      9.23 o
   0  13   7        1.21        8.32      8.54 o
   1  13   7       99.43      122.19     19.39 o
   2  13   7      101.98       98.39     16.10 o
   3  13   7       64.86       87.21     25.37 o
  -4  14   7       96.53       88.95     19.51 o
  -3  14   7        0.01       16.32      9.15 o
  -2  14   7        0.00       17.13      9.33 o
  -1  14   7        2.17        6.55      8.72 o
   0  14   7        1.62       19.95      9.78 o
   1  14   7       45.89       47.16     12.45 o
 -10   0   8       21.00       31.71     20.55 o
  -8   0   8      277.66      271.96    147.48 o
  -6   0   8      809.09      711.74    214.69 o
  -4   0   8      649.89      474.78    170.83 o
  -2   0   8     1330.59     1198.76     38.87 o
   0   0   8      822.85      718.94    112.77 o
   2   0   8      939.21      963.31     76.56 o
   4   0   8       61.28       87.53     15.11 o
   6   0   8      356.59      329.12     31.24 o
   8   0   8       16.02       17.68     15.79 o
 -11   1   8       81.46       71.40     41.96 o
 -10   1   8       72.17       52.91     21.37 o
  -9   1   8        0.47       -0.61      9.62 o
  -8   1   8        0.02       -3.75      8.98 o
  -7   1   8       49.17       20.89      9.62 o
  -6   1   8        7.05        3.85      6.87 o
  -5   1   8      854.62      718.46    132.81 o
  -4   1   8      101.57       93.34     10.47 o
  -3   1   8       11.29        8.67      5.64 o
  -2   1   8      121.47      118.63      8.97 o
  -1   1   8      148.79      130.37      8.13 o
   0   1   8      589.29      532.47     18.08 o
   1   1   8      572.32      522.06     22.44 o
   2   1   8        0.78        5.92      6.24 o
   3   1   8      379.41      353.18     15.80 o
   4   1   8       38.74       31.39      8.18 o
   5   1   8      210.71      235.41     15.73 o
   6   1   8        3.73        2.30      8.21 o
   7   1   8      195.69      186.81     19.96 o
   8   1   8       14.65       21.89     10.91 o
 -11   2   8        0.23       -4.57      9.01 o
 -10   2   8       98.93       61.33     27.21 o
  -9   2   8       13.39        0.64     11.19 o
  -8   2   8      179.41      104.82     49.76 o
  -7   2   8      162.49      158.08     25.69 o
  -6   2   8        7.57       11.32      7.76 o
  -5   2   8       98.58       85.61     10.69 o
  -4   2   8      126.88      105.50     10.89 o
  -3   2   8        0.63       -2.08      5.04 o
  -2   2   8      492.47      449.84     47.22 o
  -1   2   8      227.44      209.32     11.59 o
   0   2   8      392.87      412.25     15.35 o
   1   2   8        7.43        7.31      5.60 o
   2   2   8      403.73      400.28     16.21 o
   3   2   8      161.32      152.07     12.54 o
   4   2   8      257.76      238.48     15.04 o
   5   2   8      368.68      366.65     17.76 o
   6   2   8      164.43      180.59     16.62 o
   7   2   8       12.98        2.21      9.02 o
   8   2   8       37.20       48.43     13.32 o
 -11   3   8        2.63       16.89     12.15 o
 -10   3   8       38.38       33.39     17.00 o
  -9   3   8       82.94       70.88     23.72 o
  -8   3   8      499.95      487.71    146.50 o
  -7   3   8       14.28       17.53      9.38 o
  -6   3   8       42.23       38.90      9.46 o
  -5   3   8      189.44      173.10     26.85 o
  -4   3   8        0.03        4.85      5.80 o
  -3   3   8      792.93      721.60     75.58 o
  -2   3   8       11.61        2.34      5.57 o
  -1   3   8      108.87       83.35      9.23 o
   0   3   8      618.11      601.74     20.98 o
   1   3   8        2.22        5.16      5.49 o
   2   3   8      102.13       82.28     10.04 o
   3   3   8        9.97        2.57      6.04 o
   4   3   8        2.45        3.79      6.59 o
   5   3   8        0.01        6.75      7.54 o
   6   3   8       61.83       60.33     11.61 o
   7   3   8        6.10        9.21      8.99 o
 -11   4   8        4.67       23.82     14.68 o
 -10   4   8      159.41      120.42     35.52 o
  -9   4   8       57.19       28.03     14.19 o
  -8   4   8       11.86       12.66      8.23 o
  -7   4   8        0.60       -5.72      9.21 o
  -6   4   8       48.05       48.90      9.56 o
  -5   4   8      299.30      313.06     29.17 o
  -4   4   8      339.24      298.78     21.47 o
  -3   4   8        0.28       -0.85      5.37 o
  -2   4   8      161.77      136.31     10.09 o
  -1   4   8       36.49       34.12      7.63 o
   0   4   8      125.01      129.11     10.81 o
   1   4   8      180.45      158.18     10.46 o
   2   4   8      692.17      716.12     27.69 o
   3   4   8      177.38      151.80     12.62 o
   4   4   8      299.63      297.32     16.39 o
   5   4   8      326.08      313.47     19.40 o
   6   4   8       94.73       82.87     13.11 o
   7   4   8        1.32       -1.75      8.94 o
 -10   5   8       80.85       56.31     20.56 o
  -9   5   8      213.10      174.71     63.94 o
  -8   5   8      171.02      158.22     29.95 o
  -7   5   8        7.43        9.59      8.29 o
  -6   5   8        5.79       10.82      7.27 o
  -5   5   8      104.73       84.87     10.50 o
  -4   5   8        1.22       11.54      6.35 o
  -3   5   8      315.82      324.60     19.25 o
  -2   5   8        0.02        4.67      6.02 o
  -1   5   8       47.51       48.83      8.26 o
   0   5   8       22.30       19.28      6.75 o
   1   5   8      362.08      308.81     17.31 o
   2   5   8       44.90       39.82     10.64 o
   3   5   8       92.38       98.57     10.95 o
   4   5   8        5.67        0.99      6.19 o
   5   5   8       30.53       41.04     11.20 o
   6   5   8       13.81       22.90      9.16 o
   7   5   8        3.74       16.78     10.08 o
 -10   6   8        7.18       14.82     10.66 o
  -9   6   8        5.09       16.90     11.03 o
  -8   6   8      173.27      185.30     39.53 o
  -7   6   8      136.32      115.08     24.70 o
  -6   6   8       22.18       25.26      8.43 o
  -5   6   8       17.07       14.59      6.83 o
  -4   6   8      335.61      332.35     34.01 o
  -3   6   8      118.13      131.66     10.67 o
  -2   6   8      215.82      235.62     13.88 o
  -1   6   8      728.72      720.31     20.52 o
   0   6   8     1018.75      996.18     31.10 o
   1   6   8        1.89        3.66      5.99 o
   2   6   8        1.06        1.32      5.94 o
   3   6   8       36.72       33.03      8.20 o
   4   6   8       96.60      109.03     11.96 o
   5   6   8      189.54      193.72     16.84 o
   6   6   8       56.21       72.66     12.63 o
   7   6   8       50.63       65.80     14.26 o
 -10   7   8        6.14       29.46     12.49 o
  -9   7   8       35.49       47.15     14.23 o
  -8   7   8       92.20       85.38     28.91 o
  -7   7   8        0.01        6.41      7.13 o
  -6   7   8      117.87      118.63     21.52 o
  -5   7   8      315.38      311.78     27.54 o
  -4   7   8      174.24      189.95     15.82 o
  -3   7   8        3.03        5.05      6.13 o
  -2   7   8       62.98       60.68      9.32 o
  -1   7   8        1.77       -1.64      6.00 o
   0   7   8       89.60      102.04     10.76 o
   1   7   8       34.64       32.17      7.84 o
   2   7   8        1.86       10.32      6.34 o
   3   7   8      157.71      171.61     13.40 o
   4   7   8       17.01       14.50      8.02 o
   5   7   8        2.42       11.13      7.97 o
   6   7   8       22.49       39.35     10.46 o
  -9   8   8       14.37       25.88     11.82 o
  -8   8   8        7.51       10.07      8.83 o
  -7   8   8       31.88       23.16     10.50 o
  -6   8   8        0.00       -2.10      7.56 o
  -5   8   8       62.77       86.16     11.33 o
  -4   8   8       79.37      106.21     11.86 o
  -3   8   8        9.67       13.84      8.71 o
  -2   8   8        1.50       -3.57      6.49 o
  -1   8   8       44.09       45.65     10.21 o
   0   8   8       70.16       85.44     11.86 o
   1   8   8        1.46       -0.30      6.85 o
   2   8   8       38.91       33.26      9.39 o
   3   8   8      811.91      793.04     65.37 o
   4   8   8        5.07       10.55      8.92 o
   5   8   8      122.07      117.90     16.32 o
   6   8   8       74.95       98.00     16.02 o
  -9   9   8        0.27       16.97     13.08 o
  -8   9   8       20.43       34.82     12.35 o
  -7   9   8        0.04       -7.48      9.25 o
  -6   9   8        0.57        3.94      9.54 o
  -5   9   8       11.55       10.31     10.40 o
  -4   9   8       98.68       88.13     13.30 o
  -3   9   8        7.25        6.16      8.04 o
  -2   9   8      197.92      201.20     18.60 o
  -1   9   8        0.15        4.86      7.57 o
   0   9   8       60.51       64.99     13.04 o
   1   9   8      406.96      368.92     22.25 o
   2   9   8       26.90       19.46     10.71 o
   3   9   8        0.25        9.32     11.57 o
   4   9   8       84.45      116.32     18.61 o
   5   9   8       22.44       30.42     12.73 o
  -8  10   8        0.02        1.99     10.07 o
  -7  10   8        3.62        8.00     10.79 o
  -6  10   8        1.39        2.55     10.18 o
  -5  10   8       72.06       71.29     15.23 o
  -4  10   8       62.81       59.90     12.13 o
  -3  10   8       62.89       75.59     13.58 o
  -2  10   8        1.18        9.42      8.09 o
  -1  10   8       99.89      122.51     18.03 o
   0  10   8      182.79      190.55     18.87 o
   1  10   8       16.19       28.92      9.91 o
   2  10   8      218.61      213.37     26.35 o
   3  10   8      193.99      190.47     29.59 o
   4  10   8       24.57       13.55     20.64 o
   5  10   8        0.56        6.30     16.80 o
  -7  11   8        0.27        3.80      9.91 o
  -6  11   8       51.26       58.03     15.53 o
  -5  11   8       41.58       44.74     14.23 o
  -4  11   8        7.40       24.73     10.11 o
  -3  11   8       31.16       29.58     10.37 o
  -2  11   8       88.63       91.40     14.81 o
  -1  11   8       83.39       91.85     14.92 o
   0  11   8       56.84       85.56     23.05 o
   1  11   8        5.87        7.51      8.66 o
   2  11   8       42.59       41.61     11.59 o
   3  11   8       13.01       23.49     14.59 o
   4  11   8        1.42        8.35     16.60 o
  -6  12   8        4.95        6.43     10.58 o
  -5  12   8       17.64       34.31     12.79 o
  -4  12   8       14.55       18.87     12.44 o
  -3  12   8        1.72       12.44      8.88 o
  -2  12   8        0.12        4.78      7.83 o
  -1  12   8       32.59       45.56     10.93 o
   0  12   8        4.67        7.75      8.42 o
   1  12   8       41.97       58.95     12.53 o
   2  12   8        2.14        8.68      8.53 o
   3  12   8      146.93      197.70     32.54 o
  -4  13   8       23.58       22.71     11.94 o
  -3  13   8      185.19      175.20     20.04 o
  -2  13   8       43.80       30.06     10.87 o
  -1  13   8        0.20        6.48      8.69 o
   0  13   8        7.39       15.63      9.44 o
   1  13   8        6.29       21.40     10.06 o
 -11   0   9       11.68       17.04     20.25 o
  -9   0   9       67.97       47.79     58.21 o
  -7   0   9        1.45      -10.34     10.34 o
  -5   0   9       33.61       33.49     12.78 o
  -3   0   9      599.35      564.37     41.36 o
  -1   0   9      886.59      861.79     62.75 o
   1   0   9       71.53       81.72     13.67 o
   3   0   9      313.46      304.50     22.99 o
   5   0   9       10.03       15.89     10.68 o
   7   0   9        9.55        2.13     11.89 o
 -11   1   9        0.18       17.70     12.29 o
 -10   1   9        0.01       -0.08     10.20 o
  -9   1   9        0.01       -4.49      9.81 o
  -8   1   9      123.33       73.67     40.68 o
  -7   1   9        0.60        0.36      8.21 o
  -6   1   9        0.12        1.46      6.95 o
  -5   1   9        3.66        8.53      7.48 o
  -4   1   9        0.04       -1.02      6.89 o
  -3   1   9       71.62       78.57     13.56 o
  -2   1   9        1.46       -3.22      5.54 o
  -1   1   9       14.27       14.92      7.38 o
   0   1   9      136.29      143.50     11.31 o
   1   1   9       12.03       15.08      6.87 o
   2   1   9      670.95      619.61     22.25 o
   3   1   9        2.19        9.50      6.76 o
   4   1   9      189.96      204.90     15.19 o
   5   1   9       20.28       31.15      8.73 o
   6   1   9       51.50       52.66     12.13 o
   7   1   9       14.53       12.80      9.72 o
 -11   2   9       43.39       33.99     21.61 o
 -10   2   9        4.56        7.30      9.19 o
  -9   2   9      171.88      146.05     43.76 o
  -8   2   9        5.64        4.79     10.65 o
  -7   2   9       70.67       75.39     19.33 o
  -6   2   9        1.00        2.33      6.76 o
  -5   2   9      185.68      138.70     19.43 o
  -4   2   9        7.24        2.14      6.67 o
  -3   2   9       21.93       19.52      7.40 o
  -2   2   9       61.59       53.25      8.38 o
  -1   2   9      120.73      100.06     11.32 o
   0   2   9      182.64      169.63     13.73 o
   1   2   9       86.16       66.46      9.25 o
   2   2   9       12.52       16.77      9.44 o
   3   2   9      292.04      275.02     16.11 o
   4   2   9       91.69      101.13     11.88 o
   5   2   9        7.34        6.59      7.39 o
   6   2   9      124.19       99.75     15.66 o
   7   2   9       26.72       27.29     11.29 o
 -10   3   9       54.52       56.71     18.16 o
  -9   3   9       26.64       34.55     13.35 o
  -8   3   9      173.12      115.54     46.22 o
  -7   3   9       82.26       50.84     12.14 o
  -6   3   9      524.45      537.44     79.57 o
  -5   3   9        5.95        0.02      6.68 o
  -4   3   9      143.95      126.21     20.89 o
  -3   3   9      112.15       91.12     11.76 o
  -2   3   9      436.54      484.84     17.18 o
  -1   3   9      870.63      862.17     22.00 o
   0   3   9        8.59        3.97      6.40 o
   1   3   9      166.46      148.04     13.38 o
   2   3   9      451.02      395.63     18.57 o
   3   3   9        8.94        6.82      6.59 o
   4   3   9       63.70       55.44      9.90 o
   5   3   9        1.70        0.15      7.27 o
   6   3   9        5.50       11.19      8.07 o
   7   3   9       42.45       36.76     12.49 o
 -10   4   9        2.33       -2.51     10.82 o
  -9   4   9        1.23       -2.87     10.03 o
  -8   4   9        0.01       -1.69      7.89 o
  -7   4   9        5.61        8.84      8.48 o
  -6   4   9      733.01      673.23     95.47 o
  -5   4   9       86.79       98.71     11.70 o
  -4   4   9      509.09      413.21     60.66 o
  -3   4   9     1147.15     1098.02     37.93 o
  -2   4   9      177.14      171.34     12.43 o
  -1   4   9       58.41       62.25      9.11 o
   0   4   9        8.28       16.46      7.36 o
   1   4   9        3.55        4.95      6.61 o
   2   4   9        7.89       10.97      7.28 o
   3   4   9       39.91       30.48      8.27 o
   4   4   9       20.34       25.24      8.25 o
   5   4   9       60.18       55.64     11.42 o
   6   4   9       20.33       25.95      9.66 o
 -10   5   9       47.79       26.60     31.67 o
  -9   5   9       10.17       21.24     11.55 o
  -8   5   9        4.60       10.76      8.81 o
  -7   5   9       21.33       11.87     11.29 o
  -6   5   9        6.43        4.89     10.40 o
  -5   5   9      188.89      199.27     26.39 o
  -4   5   9       74.56       88.23      9.98 o
  -3   5   9       33.39       25.59      7.34 o
  -2   5   9      369.84      437.95     17.04 o
  -1   5   9      787.18      792.68     22.11 o
   0   5   9      498.59      503.46     23.26 o
   1   5   9      525.74      483.89     20.29 o
   2   5   9       60.32       60.16     10.37 o
   3   5   9       18.98       27.48      8.97 o
   4   5   9       13.84       25.36      8.29 o
   5   5   9      351.06      348.86     21.49 o
   6   5   9       12.05       24.16     10.09 o
 -10   6   9        6.97        7.04     11.82 o
  -9   6   9       38.48       21.95     19.25 o
  -8   6   9       47.96       54.32     14.82 o
  -7   6   9       55.38       57.03     12.61 o
  -6   6   9      322.46      254.05     67.18 o
  -5   6   9       10.42       10.80      6.59 o
  -4   6   9       92.71       75.95      9.76 o
  -3   6   9      269.63      245.69     14.66 o
  -2   6   9        4.96        5.77      6.37 o
  -1   6   9        5.92        9.91      6.94 o
   0   6   9      579.58      569.29     32.32 o
   1   6   9       44.95       53.68     10.11 o
   2   6   9      193.19      165.73     14.74 o
   3   6   9      138.28      153.61     17.12 o
   4   6   9        0.06       -1.41      6.61 o
   5   6   9        0.29        1.88      7.91 o
   6   6   9        9.26       17.33      9.13 o
  -9   7   9        1.00        0.74     11.54 o
  -8   7   9        3.01       11.90      9.62 o
  -7   7   9       88.50       78.07     24.43 o
  -6   7   9        0.07       -0.81      6.30 o
  -5   7   9       74.48       83.70     14.62 o
  -4   7   9       37.07       32.69      8.22 o
  -2   7   9      195.89      211.42     14.64 o
  -1   7   9        0.87        1.54      6.38 o
   0   7   9       29.89       31.12      7.87 o
   1   7   9       13.63       13.83      7.44 o
   2   7   9       38.00       37.72      9.05 o
   3   7   9       63.33       56.46     10.79 o
   4   7   9       38.78       44.24     12.09 o
   5   7   9       60.66       57.39     13.12 o
  -9   8   9        0.00        9.12     10.77 o
  -8   8   9       18.07       15.67     11.01 o
  -7   8   9        8.58       10.19     10.90 o
  -6   8   9       11.21       16.23      8.85 o
  -5   8   9        8.61       15.72      7.55 o
  -4   8   9      221.18      265.62     18.14 o
  -3   8   9        1.89        3.11      7.27 o
  -2   8   9        4.67        4.75      7.37 o
  -1   8   9       89.12       91.84     12.61 o
   0   8   9       31.24       29.57      9.26 o
   1   8   9       32.04       47.14      9.91 o
   2   8   9       18.98       28.73     10.45 o
   3   8   9        0.25       -0.90      7.89 o
   4   8   9       45.48       31.80     13.99 o
   5   8   9       22.85       22.54     12.73 o
  -8   9   9        1.61       -2.91     11.74 o
  -7   9   9        1.33        6.86      9.79 o
  -6   9   9        5.73        7.60      9.99 o
  -5   9   9       64.33       81.40     19.25 o
  -4   9   9       35.54       37.54     11.56 o
  -3   9   9      139.55      156.73     15.16 o
  -2   9   9       35.95       62.51     12.17 o
  -1   9   9       62.80       77.78     11.69 o
   0   9   9      100.83      146.99     18.44 o
   1   9   9       98.12      149.57     18.24 o
   2   9   9        4.33       -1.35     10.58 o
   3   9   9        5.62       -0.18     11.46 o
   4   9   9        3.20        8.27     14.64 o
  -7  10   9        6.50        7.30     11.03 o
  -6  10   9      153.31      158.98     31.36 o
  -5  10   9        0.06        5.00     10.81 o
  -4  10   9       25.62       51.23     12.43 o
  -3  10   9       13.52       14.78      8.91 o
  -2  10   9       11.64       17.61     10.57 o
  -1  10   9      332.99      330.71     25.98 o
   0  10   9      151.78      170.10     18.55 o
   1  10   9       12.98       23.05      8.88 o
   2  10   9       13.39       18.78     10.36 o
   3  10   9       20.93       31.33     16.29 o
  -6  11   9       34.64       34.78     13.54 o
  -5  11   9       11.42       23.70     13.14 o
  -4  11   9        0.03        4.20      9.06 o
  -3  11   9       36.86       57.49     12.62 o
  -2  11   9        2.17       12.47      8.71 o
  -1  11   9      138.99      179.86     19.68 o
   0  11   9       43.32       36.62     10.88 o
   1  11   9       39.74       75.79     13.90 o
   2  11   9        4.53        6.75      8.85 o
  -5  12   9        3.73        9.49     12.39 o
  -4  12   9       26.97       51.35     16.15 o
  -3  12   9       11.67       19.85     10.54 o
  -2  12   9      145.52      182.81     22.14 o
  -1  12   9        0.97       10.08      8.03 o
   0  12   9       25.41       29.75     10.36 o
   1  12   9        9.96       14.04     11.30 o
 -10   0  10       18.21       14.21     20.25 o
  -8   0  10        0.02      -15.37     15.37 o
  -6   0  10        0.05       11.78     10.93 o
  -4   0  10        2.08        4.06      9.56 o
  -2   0  10       46.80       44.07     15.29 o
   0   0  10      218.06      283.78     28.09 o
   2   0  10      203.46      221.80     21.31 o
   4   0  10       74.73       77.24     15.97 o
   6   0  10       21.67       25.43     13.75 o
 -10   1  10        4.05        7.06     12.46 o
  -9   1  10       56.92       44.32     15.66 o
  -8   1  10        4.19        8.69     10.93 o
  -7   1  10      213.62      152.78     32.33 o
  -6   1  10       44.18       37.35      9.47 o
  -5   1  10      507.29      467.34     81.60 o
  -4   1  10      544.62      472.72     30.50 o
  -3   1  10        2.43        3.35      6.74 o
  -2   1  10        3.99        3.32      7.52 o
  -1   1  10     1208.19     1232.57     35.13 o
   0   1  10        1.59       -0.36      6.34 o
   1   1  10       12.51       10.34      7.29 o
   2   1  10       21.16       21.45      7.72 o
   3   1  10        9.68       10.79      7.21 o
   4   1  10       49.98       47.08      9.36 o
   5   1  10        1.85        7.66      7.08 o
   6   1  10       20.13       12.49      9.48 o
 -10   2  10        1.25       -7.45     12.06 o
  -9   2  10       13.65       17.92     12.66 o
  -8   2  10       30.17       21.17     12.64 o
  -7   2  10      140.58      113.17     31.01 o
  -6   2  10      244.55      242.64     41.80 o
  -5   2  10       29.91       24.90      8.88 o
  -4   2  10        0.47        0.88      6.43 o
  -3   2  10       88.76       80.35     12.52 o
  -2   2  10      135.16      148.65     15.72 o
  -1   2  10        4.06       10.14      7.57 o
   0   2  10        5.26       -0.06      6.51 o
   1   2  10      127.52      126.07     13.52 o
   2   2  10        8.49        8.00      7.01 o
   3   2  10        8.99       13.01      7.57 o
   4   2  10      264.17      252.89     17.29 o
   5   2  10      135.14      151.61     16.87 o
   6   2  10        6.16       -0.59      8.48 o
 -10   3  10        0.51        1.98     10.63 o
  -9   3  10       74.30       59.91     16.38 o
  -8   3  10       77.36       64.41     23.12 o
  -7   3  10      291.52      276.66     63.87 o
  -6   3  10        7.29       10.63      7.63 o
  -5   3  10       87.92       86.14     14.73 o
  -4   3  10        8.68       13.16      7.47 o
  -3   3  10       35.75       32.16      9.01 o
  -2   3  10        3.56        3.83      6.27 o
  -1   3  10       94.95      114.09     12.58 o
   0   3  10        5.26        2.20      6.80 o
   1   3  10       58.00       39.71      9.59 o
   2   3  10      225.53      203.49     16.24 o
   3   3  10        1.28        1.80      7.63 o
   4   3  10        0.90        4.40      7.04 o
   5   3  10       47.10       46.67     10.81 o
   6   3  10       29.94       30.61     11.88 o
 -10   4  10       68.67       65.67     22.19 o
  -9   4  10        2.94        0.25     11.57 o
  -8   4  10      138.37      153.18     37.18 o
  -7   4  10        5.17        3.34      9.34 o
  -6   4  10       22.15       24.70      8.86 o
  -5   4  10        1.80        0.83      6.30 o
  -4   4  10        7.46        0.40      6.63 o
  -3   4  10       80.98       72.93     11.06 o
  -2   4  10       19.44       17.14      7.06 o
  -1   4  10      482.48      428.55     19.25 o
   0   4  10       12.35       11.74      7.14 o
   1   4  10       30.78       24.29      8.47 o
   2   4  10        2.92       13.14      7.07 o
   3   4  10        0.61        8.63     11.05 o
   4   4  10       28.10       31.70     10.21 o
   5   4  10        5.82        8.93      8.42 o
  -9   5  10       11.70       22.12     13.60 o
  -8   5  10        9.28        7.21      8.88 o
  -7   5  10      177.19      174.03     40.46 o
  -6   5  10       62.55       39.76     12.00 o
  -5   5  10        0.07        8.50      7.22 o
  -4   5  10       64.63       68.37     11.15 o
  -3   5  10       55.48       47.62      8.89 o
  -2   5  10       58.31       64.65      9.85 o
  -1   5  10       84.49       64.58     10.85 o
   0   5  10      110.75      147.01     14.19 o
   1   5  10        4.90        6.21      6.79 o
   2   5  10       22.49       13.52      7.69 o
   3   5  10        5.38        4.99      6.89 o
   4   5  10       18.43       20.85      9.53 o
   5   5  10        3.36       -2.34      9.00 o
  -9   6  10        7.02       14.64     12.03 o
  -8   6  10        8.18       -4.52      8.27 o
  -7   6  10       88.17       69.05     14.82 o
  -6   6  10       19.87       10.06      8.80 o
  -5   6  10       78.57       62.10     11.58 o
  -4   6  10        0.98        4.67      7.43 o
  -3   6  10      268.29      285.82     16.25 o
  -2   6  10        3.52       -3.99      6.16 o
  -1   6  10        0.27       -5.75      5.75 o
   0   6  10        2.72       16.28      7.66 o
   1   6  10      389.46      349.40     19.39 o
   2   6  10        0.27        2.75      7.21 o
   3   6  10        8.20        7.60      8.33 o
   4   6  10       51.77       63.76     14.09 o
   5   6  10        5.67        7.81      9.50 o
  -8   7  10       11.89       27.07     17.84 o
  -7   7  10       11.68        8.86      9.37 o
  -6   7  10        4.83       -1.12      7.94 o
  -5   7  10        0.22       -2.70      7.24 o
  -4   7  10      187.56      193.18     14.78 o
  -3   7  10       43.29       62.35     10.08 o
  -2   7  10       56.93       48.74      8.93 o
  -1   7  10       18.96       29.48      8.34 o
   0   7  10       50.64       52.09     10.43 o
   1   7  10       53.79       53.77     10.49 o
   2   7  10      138.50      149.56     15.53 o
   3   7  10        4.04        7.08      7.51 o
   4   7  10       22.64       24.58     12.13 o
  -8   8  10        9.99       16.43     11.80 o
  -7   8  10       12.81       21.20     12.23 o
  -6   8  10        2.68        8.35     10.12 o
  -5   8  10       34.42       30.17      8.77 o
  -4   8  10      106.82      127.83     14.54 o
  -3   8  10       20.89       30.86      9.33 o
  -2   8  10        0.02        8.19      7.64 o
  -1   8  10        0.08        4.54      7.52 o
   0   8  10       35.48       51.07     11.81 o
   1   8  10      103.06       99.68     14.89 o
   2   8  10       13.18       23.10     10.65 o
   3   8  10      277.01      267.23     25.11 o
   4   8  10        7.94        7.15      9.94 o
  -7   9  10       10.60        1.13     17.05 o
  -6   9  10       34.47       53.93     21.62 o
  -5   9  10       13.32       18.94     12.83 o
  -4   9  10      304.27      325.74     23.14 o
  -3   9  10       54.70       68.63     12.50 o
  -2   9  10      262.78      268.18     19.50 o
  -1   9  10        1.83       15.96      8.06 o
   0   9  10      200.09      210.60     23.86 o
   1   9  10        0.01        5.45     10.14 o
   2   9  10       79.53       90.15     18.95 o
   3   9  10        9.27       14.21     12.46 o
  -6  10  10        0.49        1.14     11.53 o
  -5  10  10       26.44       34.02     14.24 o
  -4  10  10       12.45       27.51     10.19 o
  -3  10  10       18.38       24.44      8.96 o
  -2  10  10      264.26      268.30     22.81 o
  -1  10  10        4.40       15.77      8.68 o
   0  10  10        5.74       10.16     10.20 o
   1  10  10        1.00       10.40     18.00 o
   2  10  10        8.43       10.91     14.98 o
  -5  11  10        0.01        6.19     12.76 o
  -4  11  10       97.22      116.99     17.32 o
  -3  11  10        3.04       11.44      8.72 o
  -2  11  10        4.48       13.59      8.25 o
  -1  11  10       21.07       20.19      8.74 o
   0  11  10       46.95       47.56     11.71 o
   1  11  10        0.02       -2.52      9.13 o
  -9   0  11        2.96       12.77     17.67 o
  -7   0  11        2.08        8.44     11.66 o
  -5   0  11       93.96      104.88     28.65 o
  -3   0  11       12.83       14.27     12.19 o
  -1   0  11       50.70       58.91     17.23 o
   1   0  11      161.24      182.94     26.20 o
   3   0  11        8.44       22.06     11.83 o
   5   0  11      106.28      118.01     19.81 o
  -9   1  11       28.44       28.35     13.21 o
  -8   1  11       45.59       26.62     23.07 o
  -7   1  11       30.33       24.46      8.94 o
  -6   1  11        9.30       14.69      8.19 o
  -5   1  11        2.89        6.39      7.17 o
  -4   1  11      118.31      118.37     15.28 o
  -3   1  11        0.06       -3.47      6.71 o
  -2   1  11       50.77       56.22     11.49 o
  -1   1  11      189.22      176.86     17.84 o
   0   1  11      176.79      169.07     17.81 o
   1   1  11        4.01       14.91      9.03 o
   2   1  11      100.08      110.51     13.90 o
   3   1  11       19.88       29.59      9.18 o
   4   1  11       49.53       50.15     10.42 o
   5   1  11       64.15       79.87     13.51 o
  -9   2  11        0.46        1.82     11.61 o
  -8   2  11        9.09       13.87     10.66 o
  -7   2  11        0.61       13.33     11.99 o
  -6   2  11      188.04      182.88     34.10 o
  -5   2  11      181.80      211.62     19.03 o
  -4   2  11       68.82       61.60     10.80 o
  -3   2  11        1.37        4.02      7.30 o
  -2   2  11        0.05        5.60      7.06 o
  -1   2  11      143.71      165.97     17.60 o
   0   2  11       42.52       43.37     11.30 o
   1   2  11      729.06      728.73     29.97 o
   2   2  11        0.68        6.91      7.51 o
   3   2  11       11.22        8.60      6.98 o
   4   2  11        3.00        5.24      8.11 o
   5   2  11       34.51       42.65     11.40 o
  -9   3  11        4.31        7.05     11.22 o
  -8   3  11       44.50       41.34     14.67 o
  -7   3  11       20.50        5.28      8.91 o
  -6   3  11        1.05        1.83      7.49 o
  -5   3  11      127.56      127.23     14.60 o
  -4   3  11      107.19       98.38     16.53 o
  -3   3  11        0.79       -6.80      6.80 o
  -2   3  11       22.06       17.97      8.98 o
  -1   3  11      136.12      169.56     17.57 o
   0   3  11       77.77       63.19     12.57 o
   1   3  11        8.55       14.84      7.78 o
   2   3  11       46.51       46.39     10.28 o
   3   3  11       19.89       19.53      7.96 o
   4   3  11       23.73       23.73     10.07 o
  -9   4  11        0.40       15.94     12.08 o
  -8   4  11        0.18       12.52      9.35 o
  -7   4  11       70.05       63.61     17.94 o
  -6   4  11       11.69       21.40      9.21 o
  -5   4  11       68.88       63.85     12.56 o
  -4   4  11        7.78        5.81      7.70 o
  -3   4  11       31.72       23.25      9.35 o
  -2   4  11       90.92       82.57     13.28 o
  -1   4  11      107.85      103.80     14.73 o
   0   4  11        3.31        3.64      7.20 o
   1   4  11      253.78      271.56     18.97 o
   2   4  11        2.07        6.97      7.18 o
   3   4  11       10.96       21.78      8.72 o
   4   4  11       45.21       22.02     13.75 o
  -9   5  11       41.33       46.05     15.73 o
  -8   5  11       26.49       28.10     12.82 o
  -7   5  11       10.45       20.66     10.65 o
  -6   5  11       45.67       31.65     10.10 o
  -5   5  11      136.15      153.78     15.74 o
  -4   5  11        0.02        4.99      7.01 o
  -3   5  11      192.39      172.31     15.92 o
  -2   5  11       81.12       88.33     14.16 o
  -1   5  11        1.69       12.19      7.26 o
   0   5  11        4.14        8.29      7.49 o
   1   5  11        0.94        5.11      7.43 o
   2   5  11        4.33       11.55      8.10 o
   3   5  11        0.33        0.61      7.69 o
   4   5  11        1.49        6.43      8.77 o
  -8   6  11       91.57      103.54     24.14 o
  -7   6  11       52.14       40.02     16.35 o
  -6   6  11       93.76      113.96     27.45 o
  -5   6  11       10.84       15.41      8.51 o
  -4   6  11       31.12       36.98      9.60 o
  -3   6  11        3.01        2.21      7.43 o
  -2   6  11      347.77      367.25     24.75 o
  -1   6  11       63.00       62.46     11.31 o
   0   6  11        9.62        3.01      7.04 o
   1   6  11        0.30        1.26      7.02 o
   2   6  11       63.72       70.40     12.33 o
   3   6  11        1.83        7.31      7.76 o
  -8   7  11        4.38       17.87     10.25 o
  -7   7  11       95.30      111.61     24.14 o
  -6   7  11       43.03       49.29     12.88 o
  -5   7  11       24.90       16.16      8.07 o
  -4   7  11        2.51        4.44      7.70 o
  -3   7  11       61.02       81.82     12.59 o
  -2   7  11       20.87       17.58      8.22 o
  -1   7  11        0.08        9.38      7.24 o
   0   7  11        0.03        1.40      6.34 o
   1   7  11        2.48        5.32      7.85 o
   2   7  11        0.66       -2.53      7.60 o
   3   7  11       41.13       39.45     10.58 o
  -7   8  11       21.49       43.37     14.77 o
  -6   8  11        8.38       22.03     11.86 o
  -5   8  11       18.23       52.00     17.11 o
  -4   8  11        3.63       14.76      9.43 o
  -3   8  11        2.04       11.07      7.55 o
  -2   8  11       64.37       62.34     12.03 o
  -1   8  11       10.06        7.21      7.93 o
   0   8  11        7.15        2.84      7.90 o
   1   8  11       30.61       29.81     10.58 o
   2   8  11       34.75       31.33     10.98 o
  -6   9  11       14.21       39.80     21.06 o
  -5   9  11       16.10       32.71     19.78 o
  -4   9  11       24.92       38.83     14.18 o
  -3   9  11       26.63       38.68     12.24 o
  -2   9  11       32.78       35.15      9.83 o
  -1   9  11       41.01       61.71     14.99 o
   0   9  11        4.03        3.69     10.34 o
   1   9  11       29.34       31.94     13.31 o
  -4  10  11       31.37       38.34     11.90 o
  -3  10  11       31.73       49.06     11.51 o
  -2  10  11        0.32       14.08      8.51 o
  -1  10  11       30.83       60.07     18.43 o
   0  10  11        8.38        9.41     11.71 o
  -8   0  12        6.06       24.05     26.75 o
  -6   0  12      291.42      347.71     43.35 o
  -4   0  12       27.67       39.87     15.52 o
  -2   0  12      117.33       99.83     20.93 o
   0   0  12        8.67        1.93     12.55 o
   2   0  12        7.02       -9.52     11.76 o
  -8   1  12        3.37       12.17     11.79 o
  -7   1  12       26.30       46.48     10.71 o
  -6   1  12       19.91       23.01      9.40 o
  -5   1  12       23.36       31.31     10.34 o
  -4   1  12       23.18       35.87     10.59 o
  -3   1  12      134.27      166.27     17.91 o
  -2   1  12       64.20       54.19     11.53 o
  -1   1  12        0.85       -2.04      6.71 o
   0   1  12       13.41       15.63      9.99 o
   1   1  12      120.80      137.28     18.45 o
   2   1  12       59.66       66.63     13.90 o
   3   1  12      126.88      119.57     17.33 o
  -8   2  12       31.42       31.10     17.46 o
  -7   2  12       15.59       12.13      8.89 o
  -6   2  12        7.84        1.44      7.48 o
  -5   2  12       47.18       51.70     11.95 o
  -4   2  12       29.47       34.33     10.49 o
  -3   2  12        8.10       10.19      8.05 o
  -2   2  12       71.35       67.65     12.78 o
  -1   2  12        5.63        5.64      8.00 o
   0   2  12       20.20       20.25     10.60 o
   1   2  12       12.66        9.38      7.71 o
   2   2  12       12.25       18.25      9.73 o
   3   2  12        2.47        6.66      8.35 o
  -8   3  12        7.28        7.59     11.60 o
  -7   3  12        0.01        7.15      9.65 o
  -6   3  12      152.82      137.54     20.98 o
  -5   3  12        0.62       10.89      8.22 o
  -4   3  12       57.24       70.31     12.80 o
  -3   3  12       62.21       74.05     13.46 o
  -2   3  12      433.31      474.24     24.90 o
  -1   3  12       67.40       57.64     12.60 o
   0   3  12      138.46      123.29     16.68 o
   1   3  12       13.63       10.27      8.68 o
   2   3  12        3.75        6.57      9.03 o
   3   3  12       44.21       54.62     12.01 o
  -8   4  12       68.78       65.71     14.93 o
  -7   4  12       63.74       61.13     14.69 o
  -6   4  12       10.12       28.32      9.43 o
  -5   4  12       82.19       71.88     12.39 o
  -4   4  12        7.76       18.52      9.53 o
  -3   4  12        6.76       -2.43      7.28 o
  -2   4  12        4.34        7.98      8.15 o
  -1   4  12        3.23        3.80      7.51 o
   0   4  12       26.55       21.71      9.86 o
   1   4  12       14.84        4.82      8.79 o
   2   4  12        1.97        5.49      7.84 o
   3   4  12        4.88       10.49      8.29 o
  -7   5  12       74.93       92.81     16.20 o
  -6   5  12        8.75       11.48      7.86 o
  -5   5  12       14.42       21.53      9.48 o
  -4   5  12       77.60      108.00     15.36 o
  -3   5  12      162.84      239.63     20.85 o
  -2   5  12       55.29       61.06     12.56 o
  -1   5  12        1.52       10.49      8.07 o
   0   5  12       36.04       33.56     10.93 o
   1   5  12        1.91        4.11      7.91 o
   2   5  12       11.91       25.59      9.69 o
  -7   6  12       30.22       23.39     10.18 o
  -6   6  12        1.88        5.97      9.44 o
  -5   6  12      149.70      140.99     16.04 o
  -4   6  12       34.86       60.50     11.30 o
  -3   6  12       18.77       22.76      9.39 o
  -2   6  12        5.63        1.36      7.66 o
  -1   6  12      106.12      141.70     17.36 o
   0   6  12        0.09       14.40      8.80 o
   1   6  12        7.81       20.55      9.23 o
   2   6  12        0.77        5.29      7.89 o
  -6   7  12        2.51       17.99      9.62 o
  -5   7  12        4.81        2.10      7.76 o
  -4   7  12        6.24        8.01      7.77 o
  -3   7  12       28.93       48.42     11.25 o
  -2   7  12        9.27       11.51      8.88 o
  -1   7  12       50.24       71.48     13.61 o
   0   7  12      229.20      214.29     18.63 o
   1   7  12       67.43       88.42     13.94 o
  -5   8  12       69.09       82.47     14.80 o
  -4   8  12        1.76       17.49      9.65 o
  -3   8  12        0.34        5.69      9.84 o
  -2   8  12        2.26       12.02     10.42 o
  -1   8  12        0.01        5.45      8.58 o
   0   8  12      100.60      147.42     18.70 o
  -7   0  13       34.09       30.03     15.84 o
  -5   0  13       81.05       77.35     20.96 o
  -3   0  13        1.84        7.86     11.48 o
  -1   0  13       24.76        6.35     14.76 o
   1   0  13      135.85      107.62     30.73 o
  -7   1  13        6.09        7.95      8.65 o
  -6   1  13      270.58      305.01     25.41 o
  -5   1  13       15.33       13.58      8.97 o
  -4   1  13        9.40       19.73      9.41 o
  -3   1  13        4.13       10.33      8.33 o
  -2   1  13       94.19      102.96     15.75 o
  -1   1  13       30.67       34.41     10.68 o
   0   1  13       13.83        4.05      8.85 o
   1   1  13        0.91       11.10      9.52 o
   2   1  13        2.49       16.57     10.73 o
  -7   2  13       16.99       33.74     13.68 o
  -6   2  13        5.23       13.43      9.14 o
  -5   2  13        3.38       12.63      8.53 o
  -4   2  13       35.63       41.59     11.30 o
  -3   2  13       31.56       35.19     10.39 o
  -2   2  13      107.30      115.34     16.06 o
  -1   2  13       47.57       59.59     13.09 o
   0   2  13        0.16        1.57      8.90 o
   1   2  13       28.11       22.31     11.29 o
  -7   3  13        5.25        3.93     10.04 o
  -6   3  13       24.82       37.24     11.28 o
  -5   3  13       15.67       23.72      9.59 o
  -4   3  13        1.42       11.33      8.43 o
  -3   3  13        2.13        9.71      7.62 o
  -2   3  13       30.20       50.54     11.74 o
  -1   3  13       12.05       -2.07      7.42 o
   0   3  13        2.43        0.38      9.54 o
   1   3  13        1.92        1.50      9.69 o
  -6   4  13       30.19       59.69     13.08 o
  -5   4  13        0.53        7.12      8.14 o
  -4   4  13       12.02       18.40      9.16 o
  -3   4  13        0.39        8.80      7.78 o
  -2   4  13       39.29       39.22     11.30 o
  -1   4  13       72.27       71.59     14.15 o
   0   4  13       20.82       12.60     10.13 o
   1   4  13       50.51       82.35     15.52 o
  -6   5  13       24.07       42.92     13.67 o
  -5   5  13       19.01       26.71     10.34 o
  -4   5  13        0.66        8.75      8.69 o
  -3   5  13       21.00       22.63      9.33 o
  -2   5  13        0.84        6.37      8.86 o
  -1   5  13        0.39        3.36      7.90 o
   0   5  13       89.11      126.60     17.79 o
  -5   6  13        0.34       16.41      9.73 o
  -4   6  13        0.80        7.54      8.44 o
  -3   6  13        2.64       -2.28      7.55 o
  -2   6  13       20.01       42.36     14.53 o
  -1   6  13       26.79       41.05     12.04 o
  -4   0  14       82.99      118.44     24.62 o
  -2   0  14       18.51       49.81     18.33 o
  -5   1  14        3.74        5.17      9.63 o
  -4   1  14       14.50       22.51     10.20 o
  -3   1  14       10.32       36.66     11.46 o
  -2   1  14        2.41       10.56      9.57 o
  -1   1  14        8.80       10.10     10.23 o
  -4   2  14       15.46       27.62      9.78 o
  -3   2  14        3.06        8.88      9.44 o
  -2   2  14        0.10       12.95      9.42 o
  -3   3  14       17.92       18.43     10.03 o
 
